# Supplementary material for: Studying the impacts of variant evolution for a generalized age-group transmission model
Source: PLoS One. 2024 Jul 5;19(7):e0306554. doi: 10.1371/journal.pone.0306554 (PMC11226140; doi:10.1371/journal.pone.0306554)
Supplement: S1 File — (ZIP) [file pone.0306554.s001.zip]

Archive with 2 entries (2 files):
- PLoS_Supplementary_20240624.tex
- PLoS_Supplementary_20240624.pdf
