# Supplementary material for: Studying the impacts of variant evolution for a generalized age-group transmission model
Source: PLoS One. 2024 Jul 5;19(7):e0306554. doi: 10.1371/journal.pone.0306554 (PMC11226140; doi:10.1371/journal.pone.0306554)
Supplement: S1 File — (ZIP) [file pone.0306554.s001.zip › PLoS_Supplementary_20240624.tex]

%%
%% Copyright 2007-2020 Elsevier Ltd
%%
%% This file is part of the 'Elsarticle Bundle'.
%% ---------------------------------------------
%%
%% It may be distributed under the conditions of the LaTeX Project Public
%% License, either version 1.2 of this license or (at your option) any
%% later version.  The latest version of this license is in
%%    http://www.latex-project.org/lppl.txt
%% and version 1.2 or later is part of all distributions of LaTeX
%% version 1999/12/01 or later.
%%
%% The list of all files belonging to the 'Elsarticle Bundle' is
%% given in the file `manifest.txt'.
%%

%% Template article for Elsevier's document class `elsarticle'
%% with numbered style bibliographic references
%% SP 2008/03/01
%%
%%
%%
%% $Id: elsarticle-template-num.tex 190 2020-11-23 11:12:32Z rishi $
%%
%%
%% \documentclass[preprint,12pt]{elsarticle}

%% Use the option review to obtain double line spacing
%% \documentclass[authoryear,preprint,review,12pt]{elsarticle}

%% Use the options 1p,twocolumn; 3p; 3p,twocolumn; 5p; or 5p,twocolumn
%% for a journal layout:
%% \documentclass[final,1p,times]{elsarticle}
%% \documentclass[final,1p,times,twocolumn]{elsarticle}
\documentclass[final,3p,times]{elsarticle}
%% \documentclass[final,3p,times,twocolumn]{elsarticle}
%% \documentclass[final,5p,times]{elsarticle}
%% \documentclass[final,5p,times,twocolumn]{elsarticle}

%% For including figures, graphicx.sty has been loaded in
%% elsarticle.cls. If you prefer to use the old commands
%% please give \usepackage{epsfig}

%% The amssymb package provides various useful mathematical symbols
\usepackage{amssymb}
%% The amsthm package provides extended theorem environments
\usepackage{amsthm}
\newtheorem{theorem}{Theorem}[section]
\newtheorem{corollary}[theorem]{Corollary}
\newtheorem{lemma}[theorem]{Lemma}

%% The lineno packages adds line numbers. Start line numbering with
%% \begin{linenumbers}, end it with \end{linenumbers}. Or switch it on
%% for the whole article with \linenumbers.
\usepackage[right]{lineno}

%%<additional latex packages if required can be included here>
% Math packages
\usepackage{mathtools}
\usepackage{empheq}
\usepackage{siunitx}
\sisetup{
	group-digits=integer,
	group-minimum-digits=4,
	text-series-to-math = true,
	propagate-math-font = true,
	group-separator = {,},
}

% Caption packages
\usepackage[labelfont=bf,labelsep=period]{caption}
\renewcommand{\figurename}{Supplementary Fig}
\renewcommand{\tablename}{Supplementary table}
\usepackage{subcaption}

% Table packages
\usepackage{tabularray}
\usepackage{longtable}
\usepackage{threeparttable}
\usepackage{booktabs}
\usepackage{multirow}

% Figure packages
\usepackage{graphicx}
\graphicspath{{./figures/}}
\usepackage{pdflscape}

% Layout packages
\usepackage{fancyhdr}
\usepackage{geometry}
\usepackage{float}
\usepackage{rotating}

% Reference packages
\usepackage{natbib}

% Misc packages
\usepackage{url}
\usepackage{hyperref}


% \geometry{landscape,margin=0in}
\journal{PLoS One}


% Remove the two lines around blank abstract
\makeatletter
\renewcommand{\MaketitleBox}{%
	\resetTitleCounters
	\def\baselinestretch{1}%
	\begin{center}
		\def\baselinestretch{1}%
		\Large \@title \par
		\vskip 18pt
		\normalsize\elsauthors \par
		\vskip 10pt
		\footnotesize \itshape \elsaddress \par
	\end{center}
	\vskip 12pt
}
\makeatother
\begin{document}
	\pagenumbering{arabic}
	\begin{frontmatter}

		\title{%
			\textbf{Supplementary materials} \\
			\large Studying the impacts of variant evolution for a generalized age-group transmission model
		}

		\author[1,2,3]{Fengying Wei\corref{cor1}\fnref{a}}
		\ead{weifengying@fzu.edu.cn}

		\author[1]{Ruiyang Zhou\corref{cor1}\fnref{a}}
		\ead{ruiyangzhou@outlook.com}

		\author[4]{Zhen Jin\corref{cor1}}
		\ead{jinzhn@263.net}

		\author[5]{Yamin Sun}

		\author[6]{Zhihang Peng}
		% \ead{zhihangpeng@njmu.edu.cn}

		\author[7]{Shaojian Cai}

		\author[7]{Guangmin Chen}

		\author[7,8,9]{Kuicheng Zheng}

		\fntext[a]{These authors contributed equally to this work.}

		\cortext[cor1]{Co-corresponding authors}

		\affiliation[1]{
			organization={School of Mathematics and
			Statistics, Fuzhou University},
			city={Fuzhou},
			postcode={350116},
			state={Fujian},
			country={China}
		}

		\affiliation[2]{
			organization={Center for Applied Mathematics of Fujian Province, Fuzhou University},
			city={Fuzhou},
			postcode={350116},
			state={Fujian},
			country={China}
		}

		\affiliation[3]{
			organization={Key Laboratory of Operations Research and Control of Universities in Fujian, Fuzhou University},
			city={Fuzhou},
			postcode={350116},
			state={Fujian},
			country={China}
		}

		\affiliation[4]{
			organization={Complex Systems Research Center, Shanxi University},
			city={Taiyuan},
			postcode={030006},
			state={Shanxi},
			country={China}
		}

		\affiliation[5]{
			organization={Research Institute of Public Health, Nankai University},
			city={Tianjin},
			postcode={300071},
			country={China}
		}

		\affiliation[6]{
			organization={Department of Biostatistics, School of Public Health, Nanjing Medical University},
			city={Nanjing},
			postcode={211166},
			state={Jiangsu},
			country={China}
		}

		\affiliation[7]{
			organization={Fujian Provincial Center for Disease Control and Prevention},
			city={Fuzhou},
			postcode={350012},
			state={Fujian},
			country={China}
		}

		\affiliation[8]{
			organization={Fujian Provincial Key Laboratory of Zoonosis Research},
			city={Fuzhou},
			postcode={350012},
			state={Fujian},
			country={China}
		}

		\affiliation[9]{
			organization={Teaching Base of the School of Public Health of Fujian Medical University},
			city={Fuzhou},
			postcode={350012},
			state={Fujian},
			country={China}
		}
	\end{frontmatter}

	\tableofcontents


	\linenumbers


	\section{Dynamics of the age-group SVEIR model} \label{sec:dynamics}

	\subsection{A generalized age-group SVEIR model} \label{subsec:model}

	A generalized age-group SVEIR
	(Susceptible-Vaccinated-Exposed-Infected-Recovered)
	compartment model was established to investigate the dynamics of the variant evolution,
	the meanings of the main parameters to the SVEIR model were given in Supplementary Table~\ref{tab:var-des}.
	\begin{equation}
		\label{eq:model}
		\begin{aligned}
			\text{G1} & \left\{
			\begin{aligned}
				\dot{S}_1^v(t) & = \Lambda^v-(\beta_{11}^v I_1^v+\beta_{12}^v I_2^v) \dfrac{S_1^v}{N^v} -(\nu_1^v+\mu_1^v+g^v) S_1^v,          \\
				\dot{V}_1^v(t) & = \nu_1^v S_1^v-(\mu_1^v+g^v) V_1^v,                                                   \\
				\dot{E}_1^v(t) & = (\beta_{11}^v I_1^v+\beta_{12}^v I_2^v) \dfrac{S_1^v}{N^v}-(\alpha_1^v+\mu_1^v+g^v) E_1^v,     \\
				\dot{I}_1^v(t) & = \alpha_1^v E_1^v-(\gamma_1^v+d_1^v+\mu_1^v+g^v) I_1^v,                                   \\
				\dot{R}_1^v(t) & = \gamma_1^v I_1^v-(\mu_1^v+g^v) R_1^v,                                                \\
			\end{aligned}
			\right.
		\end{aligned}
		\begin{aligned}
			\text{G2} & \left\{
			\begin{aligned}
				\dot{S}_2^v(t) & = g^v S_1^v-(\beta_{21}^v I_1^v+\beta_{22}^v I_2^v) \dfrac{S_2^v}{N^v}-(\nu_2^v+\mu_2^v) S_2^v,    \\
				\dot{V}_2^v(t) & = g^v V_1^v+\nu_2^v S_2^v-\mu_2^v V_2^v,                                                            \\
				\dot{E}_2^v(t) & = g^v E_1^v+(\beta_{21}^v I_1^v+\beta_{22}^v I_2^v) \dfrac{S_2^v}{N^v}-(\alpha_2^v+\mu_2^v) E_2^v, \\
				\dot{I}_2^v(t) & = g^v I_1^v+\alpha_2^v E_2^v-(\gamma_2^v+d_2^v+\mu_2^v) I_2^v,                                \\
				\dot{R}_2^v(t) & = g^v R_1^v+\gamma_2^v I_2^v-\mu_2^v R_2^v.
			\end{aligned}
			\right.
		\end{aligned}
	\end{equation}

	For the sake of convenience, upper case $v$ of all variables and
	the parameters to model~\eqref{eq:model} were dropped throughout this Supplementary materials.

	\subsection{Disease-free equilibrium point} \label{subsec:dfe}

	\begin{theorem}[Existence and uniqueness of disease-free equilibrium point]
		\label{thm:dfe_eut}
		For model~\eqref{eq:model}, disease-free equilibrium point
		$X^0 =(S_1^0,\ S_2^0,\ V_1^0,\ V_2^0,\ 0,\ 0,\ 0,\ 0,\ 0,\ 0)^\mathrm{T}$ existed, and it was
		unique, where $S_1^0$, $S_2^0$, $V_1^0$ and $V_2^0$ were in~\eqref{eq:DFE}.
	\end{theorem}

	\begin{proof}
		Let the solution of model~\eqref{eq:model} be
		$ X=(S_1,\ S_2,\ V_1,\ V_2,\ E_1,\ E_2,\ I_1,\ I_2,\ R_1,\ R_2)^\mathrm{T} $,
		and the total population size be
		$ N = S_1+S_2+V_1+V_2+E_1+E_2+I_1+I_2+R_1+R_2 $.
		Let $ I_1 = I_2 = E_1 = E_2 = R_1 = R_2 = 0 $.
		Model~\eqref{eq:model} then was simplified as follows:
		\begin{equation}
			\label{eq:DFEeqation}
			\begin{aligned}
				\text{G1} & \left\{
				\begin{aligned}
					\Lambda-(\nu_1+\mu_1+g) S_1^0 =0,          \\
					\nu_1 S_1^0-\left(\mu_1+g\right) V_1^0 =0,
				\end{aligned}
				\right.
				\quad &
				\text{G2} & \left\{
				\begin{aligned}
					g S_1^0-\left(\nu_2+\mu_2\right) S_2^0 = 0,     \\
					g V_1^0+\nu_2 S_2^0-\mu_2 V_2^0 = 0.
				\end{aligned}
				\right.
			\end{aligned}
		\end{equation}
		The equalities~\eqref{eq:DFEeqation} were linear with respect to $ S_1^0 $, $ S_2^0 $, $ V_1^0 $ and $ V_2^0 $, which implied that
		\begin{equation}
			\label{eq:DFE}
			\begin{aligned}
				\text{G1} & \left\{
				\begin{aligned}
					S_1^0 & = \dfrac{\Lambda}{\nu_1+\mu_1 +g },          \\
					V_1^0 & = \dfrac{\Lambda \nu_1 }{{\left(\mu_1+g \right)}{\left(\nu_1+\mu_1 +g\right)}},
				\end{aligned}
				\right.
				\quad &
				\text{G2} & \left\{
				\begin{aligned}
					S_2^0 & = \dfrac{g}{\nu_2+\mu_{2}}S_1^0,     \\
					V_2^0 & = \dfrac{g \left(g \nu_2 + \nu_2 \mu_1 + \nu_1 \mu_2 +\nu_1 \nu_2 \right)}{\nu_1 \mu_2 {\left(\nu_2+\mu_2 \right)}}V_1^0.
				\end{aligned}
				\right.
			\end{aligned}
		\end{equation}
		Further, a unique disease-free equilibrium point
		$ X^0=(S_1^0,\ S_2^0,\ V_1^0,\ V_2^0,\ 0,\ 0,\ 0,\ 0,\ 0,\ 0)^\mathrm{T} $
		was derived to model~\eqref{eq:model} with initial total population size
		$ N^0 = S_1^0 + S_2^0 + V_1^0 + V_2^0. $
	\end{proof}

	\subsection{Stability of disease-free equilibrium} \label{subsec:dfe_stability}

	\begin{theorem}[Globally asymptotic stability of disease-free equilibrium point]
		\label{thm:dfe_global_stability}
		If conditions~\eqref{eq:DFE_constraint} held, then disease-free equilibrium point $X^0$ was globally asymptotically stable.
	\end{theorem}

	\begin{proof}
		All components were re-organized and denoted by
		\begin{equation}
			\label{eq:Y}
			\begin{aligned}
				Y = (E_1,\ E_2,\ I_1,\ I_2,\ S_1,\ S_2,\ R_1,\ R_2,\ V_1,\ V_2),
				\quad
				Y^0  =(0,\ 0,\ 0,\ 0,\ S_1^0,\ S_2^0,\ 0,\ 0,\ V_1^0,\ V_2^0).
			\end{aligned}
		\end{equation}

		We defined the Jacobian matrix as
		\begin{equation}
			\label{eq:J}
			J =
			\begin{pmatrix}
				J_{EE} & J_{EI} & J_{ES} & J_{ER} & J_{EV} \\
				J_{IE} & J_{II} & J_{IS} & J_{IR} & J_{IV} \\
				J_{SE} & J_{SI} & J_{SS} & J_{SR} & J_{SV} \\
				J_{RE} & J_{RI} & J_{RS} & J_{RR} & J_{RV} \\
				J_{VE} & J_{VI} & J_{VS} & J_{VR} & J_{VV} \\
			\end{pmatrix}
			\text{. }
		\end{equation}
		Let $\eta_1 = I_1 \beta_{11} + I_2 \beta_{12}$,
		$\eta_2 = I_1 \beta_{21} + I_2 \beta_{22}$.
		Generally, the block matrices of Jacobian matrix~\eqref{eq:J} were written as follows:
		\begin{equation}
			\label{eq:J_EE}
			J_{EE} =
			\begin{pmatrix}
				-\alpha_1 -g-\mu_1 - \dfrac{S_1\eta_1}{N^2 } & - \dfrac{S_1\eta_1 }{N^2 }                 \\
				g- \dfrac{S_2\eta_2}{N^2 }                   & -\alpha_2 -\mu_2 - \dfrac{S_2\eta_2}{N^2 }
			\end{pmatrix}
			\text{, }
			\quad
			J_{EI} =
			\begin{pmatrix}
				\dfrac{S_1\beta_{11} }{N}- \dfrac{S_1\eta_1}{N^2 } & \dfrac{S_1\beta_{12} }{N}- \dfrac{S_1\eta_1}{N^2 } \\[+1em]
				\dfrac{S_2\beta_{21} }{N}- \dfrac{S_2\eta_2}{N^2 } & \dfrac{S_2\beta_{22} }{N}- \dfrac{S_2\eta_2}{N^2 }
			\end{pmatrix}
			= - J_{SI}
			\text{, }
		\end{equation}

		\begin{equation}
			\label{eq:J_ES}
			J_{ES} = - \eta_1
			\begin{pmatrix}
				\dfrac{S_1 }{N^2 } - \dfrac{1}{N} & \dfrac{S_1}{N^2 }                           \\[+1em]
				\dfrac{S_2}{N^2 }                 & \dfrac{S_2 }{N^2 }- \dfrac{1}{N}
			\end{pmatrix}
			\text{, }~~
			J_{ER} = J_{EV} = - \dfrac{1}{N^2 }
			\begin{pmatrix}
				\eta_1 & \eta_1 \\[+1em]
				\eta_2 & \eta_2
			\end{pmatrix}
			= J_{SR} = J_{SV}
			\text{, }
		\end{equation}

		\begin{equation}
			\label{eq:J_IE}
			J_{IE} =
			\begin{pmatrix}
				\alpha_1 & 0        \\
				0        & \alpha_2
			\end{pmatrix}
			\text{, }~~
			J_{II} =
			\begin{pmatrix}
				-d_1 -g-\gamma_1 -\mu_1 & 0                     \\
				g                       & -d_2 -\gamma_2 -\mu_2
			\end{pmatrix}
			\text{, }~~
			J_{SE} =- \dfrac{1}{N^2 }
			\begin{pmatrix}
				S_1 \eta_1 & S_1 \eta_1 \\
				S_2 \eta_2 & S_2 \eta_2
			\end{pmatrix}
			\text{, }
		\end{equation}

		\begin{equation}
			\label{eq:J_SS}
			J_{SS} =
			\begin{pmatrix}
				\dfrac{S_1 \eta_1}{N^2 } - \dfrac{\eta_1}{N}-\left(g+\nu_1+\mu_1\right) & 0                                                                                              \\[+1em]
				g                                                                       & \dfrac{S_2 \eta_2}{N^2 } - \dfrac{\eta_2}{N}-\left(\nu_2+\mu_2\right)
			\end{pmatrix}
			\text{, }
		\end{equation}

		\begin{equation}
			\label{eq:J_RI}
			J_{RI} =
			\begin{pmatrix}
				\gamma_1 & 0        \\
				0        & \gamma_2
			\end{pmatrix}
			\text{, }~~
			J_{RR} =
			\begin{pmatrix}
				-g-\mu_1 & 0      \\
				g        & -\mu_2
			\end{pmatrix}
			\text{, }~~
			J_{VS} =
			\begin{pmatrix}
				\nu_1 & 0     \\
				0     & \nu_2
			\end{pmatrix}
			\text{, }~~
			J_{VV} =
			\begin{pmatrix}
				- g - \mu_1 & 0       \\
				g           & - \mu_2
			\end{pmatrix}
			\text{. }
		\end{equation}
		While, the other matrices
		$J_{IS}$, $J_{IR}$, $J_{IV}$, $J_{SR}$, $J_{RE}$, $J_{RS}$, $J_{RV}$, $J_{VE}$, $J_{VI}$ and $J_{VR}$
		were equal to zero.

		The Jacobian matrix $ J $ at disease-free equilibrium point $ X = X^0 $ was
		\begin{equation}
			\label{eq:J^0}
			J_{0} \coloneqq
			J_{Y = Y^0} =
			\begin{pmatrix}
				M_1 & M_2 \\
				M_3 & M_4
			\end{pmatrix}
			\text{, }
		\end{equation}
		with
		\begin{equation}
			\label{eq:partitioned matrice of J^0}
			\begin{aligned}
				& M_1 =
				\begin{pmatrix}
					J_{EE} & J_{EI} \\
					J_{IE} & J_{II}
				\end{pmatrix}
				\text{, }\quad
				M_2 =
				\begin{pmatrix}
					O & O & O \\
					O & O & O
				\end{pmatrix}
				\text{, }\quad
				M_3 =
				\begin{pmatrix}
					O & J_{SI} \\
					O & J_{RI} \\
					O & O
				\end{pmatrix}
				\text{, }\quad
				M_4 =
				\begin{pmatrix}
					J_{SS} & O      & O      \\
					O      & J_{RR} & O      \\
					J_{VS} & O      & J_{VV}
				\end{pmatrix}
				\text{. }
			\end{aligned}
		\end{equation}
		By the careful computation, $M_1$ and $M_4$ were respectively given as follows
		\begin{equation}
			\label{eq:M_1}
			M_1 =
			\begin{pmatrix}
				-A_1 & 0    & B_{11} & B_{12} \\
				g    & -A_2 & B_{21} & B_{22} \\
				C_1  & 0    & -D_{1} & 0      \\
				0    & C_2  & g      & -D_2
			\end{pmatrix}
			\text{,}\quad
			M_4= -
			\begin{pmatrix}
				\nu_1+\mu_{1}+g & 0             & 0         & 0       & 0         & 0       \\
				-g              & \nu_2+\mu_{2} & 0         & 0       & 0         & 0       \\
				0               & 0             & \mu_{1}+g & 0       & 0         & 0       \\
				0               & 0             & -g        & \mu_{2} & 0         & 0       \\
				-\nu_1          & 0             & 0         & 0       & \mu_{1}+g & 0       \\
				0               & -\nu_2        & 0         & 0       & -g        & \mu_{2}
			\end{pmatrix}
			\text{,}
		\end{equation}
		where
		\begin{equation}
			\label{eq:ABCD}
			\begin{aligned}
				& A_1 = \alpha_1+\mu_1+g, \quad A_2=\alpha_2+\mu_2, \quad  C_1 = \alpha_1, \quad C_2=\alpha_2,   \\
				& B_{11}=s_1(0) \beta_{11}, \quad B_{12}= s_1(0) \beta_{12}, \quad B_{21}=s_2(0) \beta_{21}, \quad B_{22}= s_2(0) \beta_{22}, \\
				& D_1 = \gamma_1+d_1+\mu_1+g, \quad D_2 = \gamma_2+d_2+\mu_2, \quad s_1(0) = S_1^0/N^0,
				\quad s_2(0)  = S_2^0/N^0.
			\end{aligned}
		\end{equation}


		The characteristic equation of Jacobian matrix $J_{0}$ was equal to the product of the characteristic equations of $M_1$ and $M_4$.
		Since the eigenvalues of $ M_4 $ were all negative,
		and other four eigenvalues of $ M_1 $ depended on the roots of the characteristic equation
		\begin{equation}
			\label{eq:DFE_charploy_M1}
			\lambda^4+L_1\lambda^3+L_2\lambda^2+L_3\lambda+L_4=0\text{, }
		\end{equation}
		where
		\begin{subequations}
			\begin{align}
				\begin{split}
					L_1 & = A_1 +A_2 +D_1 +D_2,
				\end{split}\\
				\begin{split}
					L_2
					& = A_1 A_2+A_1 D_1+A_1 D_2+A_2 D_1+A_2 D_2-B_{11} C_1-B_{22} C_2+D_1 D_2          \\
					& =  A_1 A_2+A_1 D_2+(A_1 D_1-B_{11} C_1)+(A_2 D_2-B_{22} C_2)+A_2 D_1+D_1 D_2,
				\end{split}\\
				\begin{split}
					L_3
					& =  A_1 A_2 D_1+A_1 A_2 D_2-A_2 B_{11} C_1-A_1 B_{22} C_2 +A_1 D_1 D_2+A_2 D_1 D_2-B_{11} C_1 D_2-B_{22} C_2 D_1                                \\
					& =  (A_1+D_1) (A_2 D_2 - B_{22} C_2) + (A_2+D_2) (A_1 D_1 - B_{11} C_1),
				\end{split}\\
				\begin{split}
					L_4
					& =  A_1 A_2 D_1 D_2-A_2 B_{11} C_1 D_2-A_1 B_{22} C_2 D_1 +B_{11} B_{22} C_1 C_2-B_{12} B_{21} C_1 C_2    \\
					& = -A_1 A_2 D_1 D_2+(B_{11} B_{22} -B_{12} B_{21}) C_1 C_2+A_2 D_2 (A_1 D_1 - B_{11} C_1) + A_1 D_1 (A_2 D_2 -B_{22}
					C_2).
				\end{split}
			\end{align}
		\end{subequations}
		If parameters satisfied the following inequalities:
		\begin{equation}
			\label{eq:DFE_constraint}
			\begin{aligned}
				A_1 D_1 >B_{11} C_1, \quad A_2 D_2>B_{22} C_2,
				\quad (B_{11} B_{22} -B_{12} B_{21}) C_1 C_2>A_1 A_2 D_1
				D_2,
			\end{aligned}
		\end{equation}
		then $L_1>0$, $L_2>0$, $L_3>0$, $L_4>0$.
		According to Routh-Hurwitz Criteria~\citep{DevaneyCRCDP1989,GantmacherCP1964},
		the additional condition for the characteristic equation~\eqref{eq:DFE_charploy_M1} only
		admitting negative roots or negative real parts was
		$L_1 L_2 L_3 > L_3^2 + L_1^2+L_4$.
		Therefore, when condition~\eqref{eq:EE_constraint_simplified} and condition~\eqref{eq:EE_L_condition_sufficent} were valid,
		then Theorem~\ref{thm:dfe_global_stability} held.
	\end{proof}

	\subsection{Endemic equilibrium point} \label{subsec:eep}

	Let the right hand side of model~\eqref{eq:model} be zero.
	Then, endemic equilibrium point satisfied the following equalities.
	\begin{subequations}
		\begin{empheq}[left=\text{G1}\empheqlbrace]{align}
			& \Lambda-(\beta_{11} I_1^*+\beta_{12} I_2^*) \dfrac{S_1^*}{N^*} -(\nu_1+\mu_1+g) S_1^* =0,    \label{eq:EEPa}            \\
			& \nu_1 S_1^*-\left(\mu_1+g\right) V_1^*   =0,         \label{eq:EEPi}                                                  \\
			& (\beta_{11} I_1^*+\beta_{12} I_2^*) \dfrac{S_1^*}{N^*}-\left(\alpha_1+\mu_1+g\right) E_1^*=0,      \label{eq:EEPc}     \\
			& \alpha_1 E_1^*-\left(\gamma_1+d_1+\mu_1+g\right) I_1^*              =0,        \label{eq:EEPe}                                   \\
			& \gamma_1 I_1^*-\left(\mu_1+g\right) R_1^*     =0,       \label{eq:EEPg}
		\end{empheq}
		\begin{empheq}[left=\text{G2}\empheqlbrace]{align}
			& g S_1^*-(\beta_{21} I_1^*+\beta_{22} I_2^*) \dfrac{S_2^*}{N^*}-\left(\nu_2+\mu_2\right) S_2^*=0, \label{eq:EEPb}     \\
			& g V_1^*+\nu_2 S_2^*-\mu_2 V_2^* =0. \label{eq:EEPj}                                             \\
			& g E_1^*+(\beta_{21} I_1^*+\beta_{22} I_2^*) \dfrac{S_2^*}{N^*}-\left(\alpha_2+\mu_2\right) E_2^*  =0,   \label{eq:EEPd} \\
			& gI_1^*+\alpha_2 E_2^*-\left(\gamma_2+d_2+\mu_2\right) I_2^*    =0,          \label{eq:EEPf}                                \\
			& g R_1^*+\gamma_2 I_2^*-\mu_2 R_2^*   =0.       \label{eq:EEPh}
		\end{empheq}
	\end{subequations}
	Here, ~\eqref{eq:EEPa} combined with~\eqref{eq:EEPc},
	~\eqref{eq:EEPb} combined with~\eqref{eq:EEPd}, which respectively
	gave
	\begin{equation}
		\begin{aligned}
			\Lambda -(\nu_1+\mu_1+g) S_1^* -\left(\alpha_1+\mu_1+g\right) E_1^* =0,\quad
			g S_1^*-\left(\nu_2+\mu_2\right) S_2^*+g E_1^* -\left(\alpha_2+\mu_2\right) E_2^* = 0,
		\end{aligned}
	\end{equation}
	where $ S_1^* $ and $ S_2^* $ were expressed as linear functions of $ E_1^* $ and $ E_2^* $.
	Similarly, $ I_1^*, I_2^*, R_1^*, R_2^*, V_1^*, V_2^* $
	could also be written as linear functions of $ E_1^* $ and $ E_2^* $ by~\eqref{eq:EEPe}--\eqref{eq:EEPj},
	which implied that
	\begin{subequations}
		\label{eq:EEPlinear}
		\begin{empheq}[left=\text{G1}\empheqlbrace, right=\hspace{10em}]{align}
			\begin{split}
				S_1^* & =  \dfrac{\Lambda }{\nu_1+\mu_1+g}  -\dfrac{\alpha_1+\mu_1+g}{\nu_1+\mu_1+g} E_1^*
				\coloneqq   u_{10}+u_{11} E_1^*,
			\end{split}\\
			\begin{split}
				V_1^* & =  \dfrac{\nu_1\Lambda}{\left(\mu_1+g\right) \left(\nu_1+\mu_1+g\right)}
				-\dfrac{\nu_1 \left(\alpha_1+\mu_1+g\right) }{\left(\mu_1+g\right) \left(\nu_1+\mu_1+g\right)} E_1^*
				\coloneqq  y_{10}  + y_{11}   E_1^*,
			\end{split}\\
			\begin{split}
				I_1^* & = \dfrac{\alpha_1}{\gamma_1+d_1+\mu_1+g} E_1^*
				\coloneqq  v_{11} E_1^* ,
			\end{split}\\
			\begin{split}
				R_1^* & = \dfrac{\gamma_1 \alpha_1}{\left(\mu_1+g\right) \left(\gamma_1+d_1+\mu_1+g\right)} E_1^*
				\coloneqq x_{11} E_1^*,
			\end{split}
		\end{empheq}
		\begin{empheq}[left=\text{G2}\empheqlbrace]{align}
			\begin{split}
				S_2^* & = \dfrac{g \Lambda}{\left(\nu_1+\mu_1+g\right) \left(\nu_2+\mu_2\right)}
				+\dfrac{g \left(\nu_1-\alpha_1\right)}{\left(\nu_1+\mu_1+g\right) \left(\nu_2+\mu_2\right)} E_1^*
				-\dfrac{\alpha_2+\mu_2}{\nu_2+\mu_2} E_2^*
				\coloneqq  u_{20}+u_{21} E_1^* +u_{22}  E_2^*,
			\end{split}\\
			\begin{split}
				V_2^* & = \dfrac{g \nu_1\Lambda}{\mu_2 \left(\nu_1+\mu_1+g\right) } \left(\dfrac{1}{\mu_1+g}+\dfrac{1}{\nu_2+\mu_2}\right) \\[+0.5em]
				& \quad +\dfrac{g \nu_1}{\mu_2 \left(\nu_1+\mu_1+g\right) } \left(-\dfrac{\alpha_1+\mu_1+g}{\mu_1+g} + \dfrac{\nu_1-\alpha_1}{\nu_2+\mu_2}\right)E_1^*
				-\dfrac{\nu_1 \left(\alpha_2 +\mu_2\right)}{\mu_2 \left(\nu_2+\mu_2\right)}E_2^*
				\coloneqq y_{20}+y_{21} E_1^*+y_{22} E_2^*.
			\end{split}\\
			\begin{split}
				I_2^* & = \dfrac{g \alpha_1}{\left(\gamma_1+d_1+\mu_1+g\right) \left(\gamma_2+d_2+\mu_2\right)} E_1^*
				+\dfrac{\alpha_2}{\gamma_2+d_2+\mu_2} E_2^*
				\coloneqq v_{21} E_1^* + v_{22} E_2^*,
			\end{split}\\
			\begin{split}
				R_2^* & = \dfrac{g \alpha_1}{\mu_2 \left(\gamma_1+d_1+\mu_1+g\right)}  \left(\dfrac{\gamma_1}{\mu_1+g}
				+ \dfrac{\gamma_2}{\mu_2}\right) E_1^* +\dfrac{\gamma_2 \alpha_2}{\mu_2 \left(\gamma_2+d_2+\mu_2\right)}    E_2^*
				\coloneqq  x_{21} E_1^*+x_{22} E_2^*.
			\end{split}
		\end{empheq}
	\end{subequations}
	The total population size $ N^* $ was computed as follows:
	\begin{equation}
		\label{eq:EEPN}
		\begin{aligned}
			N^* & = S_1^*+S_2^*+E_1^*+E_2^*+I_1^*+I_2^*+R_1^*+R_2^*+V_1^*+V_2^*                \\
			& = u_{10}+u_{20}+y_{10}+y_{20}
			+(u_{11}+u_{21}+v_{11}+v_{21}+x_{11}+x_{21}+y_{11}+y_{21})E_1^*
			+(u_{22}+v_{22}+x_{22}+y_{22})E_2^*                             \\
			& \coloneqq w_0+w_1 E_1^*+w_2 E_2^*.
		\end{aligned}
	\end{equation}
	Together with~\eqref{eq:EEPlinear} and~\eqref{eq:EEPN},  equalities~\eqref{eq:EEPc} and~\eqref{eq:EEPd}
	were rewritten as $f_1(E_1^*)=f_2(E_1^*)=0$.
	More precisely
	\begin{equation}
		\label{eq:EEPequation}
		\begin{aligned}
			a_{11}(E_1^*)^2+2a_{12} E_1^* E_2^*+2a_1 E_1^*+2 a_2 E_2^* = 0, \quad
			b_{11}(E_1^*)^2+2b_{12} E_1^* E_2^*+b_{22}(E_2^*)^2+2b_1 E_1^*+2 b_2 E_2^* = 0
		\end{aligned}
	\end{equation}
	with
	\begin{equation}
		\label{eq:coefficients of EEP Equation}
		\begin{aligned}
			& a_{11} = u_{11} \left(\beta_{11} v_{11}+\beta_{12} v_{21}\right)-\left(\alpha_1+\mu_1+g\right)w_1 , \quad
			a_{12} = 2u_{11} \beta_{12} v_{21}-2\left(\alpha_1+\mu_1+g\right)w_2, \\[+0.5ex]
			& a_{1} = 2u_{10} \left(\beta_{11} v_{11}+\beta_{12} v_{21}\right)-2\left(\alpha_1+\mu_1+g\right)w_0,    \quad
			a_{2} = 2u_{10} \beta_{12} v_{22},                                        \\
			& b_{11} = u_{21} \left(\beta_{21} v_{11}+\beta_{22} v_{21}\right)-g w_1,      \quad
			b_{22} = u_{22} \beta_{22} v_{22} + \left(\alpha_2+\mu_2\right)w_2,  \\
			& b_{12} = 2u_{22} \left(\beta_{21} v_{11}+\beta_{22} v_{21}\right) +2u_{21} \beta_{22} v_{22}+2\left(\alpha_2+\mu_2\right)w_1-2g w_2, \\
			& b_{1} = 2u_{20} \left(\beta_{21} v_{11}+\beta_{22} v_{21}\right)-2g w_0,    \quad
			b_{2} = 2u_{20} \beta_{22} v_{22} + 2\left(\alpha_2+\mu_2\right)w_0.
		\end{aligned}
	\end{equation}

	The endemic equilibrium point $ Y^* $ was located at the intersection of $ f_1(E_1^*) = 0 $ and $ f_2(E_1^*) = 0 $.
	The careful discussions for equalities~\eqref{eq:EEPequation} were followed by cases.

	\begin{theorem}[Existence and uniqueness of the endemic equilibrium points]
		\label{thm:eep}
		If one of the following conditions held, then model~\eqref{eq:model} had a unique endemic equilibrium point.

		\textnormal{(i)}
		$\begin{aligned}[t]
			 & a_{11} \neq 0, b_{11} \neq 0,
			 \\
			 & a_{11} ( a_1 b_{12} - a_{12} b_1 ) ^2 = 2 a_2 ( a_{11} b_{12} - a_{12} b_{11} ) (a_1 b_{11}-a_{11} b_1),
			 \\
			 & b_{11} (a_1 b_{12}-a_{12} b_1)^2
			 = b_{22} ( a_1 b_{11}-a_{11} b_1 ) ^2 +2 b_2 (a_1 b_{12}-a_{12} b_1) (a_1 b_{11}-a_{11} b_1);
		\end{aligned}$

		\textnormal{(ii)}
		$\begin{aligned}[t]
			 & a_{11} = 0, b_{11} \neq 0, a_{12} b_{12} \neq 0,
			 \\
			 & ( a_{12} b_1+a_1 b_{12} - a_2 b_{11} )^2-4 a_{12} b_{12} a_1 b_1 =0,
			 \\
			 &  b_{12}^2 {{(a_2 b_{11} -a_1 b_{12} +a_{12}b_1 )}}^2
			 = [ b_{11} {(a_2 b_{11} -a_1 b_{12} -a_{12} b_1 )}] 4 a_{12} b_2 b_{12} -a_1 b_{12} b_{22} +a_2 b_{11} b_{22} -a_{12} b_1 b_{22};
		\end{aligned}$

		\textnormal{(iii)}
		$\begin{aligned}[t]
			 & a_{11} = 0,  b_{11} \neq 0, a_{12} b_{12} = 0,
			 \\
			 &  b_{11} {(b_{22} a_1^2 b_1 +2 a_2 b_2 b_{11}a_1 +2 a_2 a_{12} b_1^2 )}
			 = 2 a_1 b_2 b_{11}(b_{12} a_1 +a_{12} b_1 ) +a_2^2 b_1 b_{11}^2 +a_{12}^2 b_1^3;
		\end{aligned}$

		\textnormal{(iv)}
		$\begin{aligned}[t]
			 & a_{11} \neq 0, b_{11} = 0, a_{11} b_{22}-2a_{12} b_{12} \neq 0,
			 \\
			 & (a_{12}^2 b_1 -a_1 a_{12} b_{12} -a_{11} a_{12} b_2 +a_1 a_{11} b_{22} )^2
			 +2 a_2 a_{11}{(2 a_{12} b_{12} - a_{11} b_{22} )}{(a_1 b_{12} -a_{11} b_2 +a_{12} b_1 )}=0,
			 \\
			 & (a_{11} b_2-a_1 b_{12}-a_{12} b_1 )^2 +2 a_1 b_1 (a_{11} b_{22}-2a_{12} b_{12}) =0;
			 \\
		\end{aligned}$

		\textnormal{(v)}
		$\begin{aligned}[t]
			 & a_{11} \neq 0, b_{11} = 0, a_{11} b_{22} - 2a_{12} b_{12} = 0;
		\end{aligned}$

		\textnormal{(vi)}
		$\begin{aligned}[t]
			 & a_{11} = b_{11} =0, a_{12} b_{22} \neq 0,
			 (2 a_{12} b_{2}-2 a_{2} b_{12}+a_{1} b_{22})^{2} = 8 a_{12} b_{22}( a_{1} b_{2}- a_{2} b_{1});
		\end{aligned}$

		\textnormal{(vii)}
		$\begin{aligned}[t]
			 & a_{11} = b_{11} = a_{12} b_{22} = 0.
		\end{aligned}$
	\end{theorem}

	\begin{proof}
		The signs of parameters $ a_{11} $ and $ b_{11} $ in equation~\eqref{eq:EEPequation} were discussed by
		cases.

		\noindent \textbf{Case 1} ($ a_{11} \neq 0$ and $ b_{11} \neq 0$)

		Let $ E_1^* $ be a function of $ E_2^* $.
		Expression $f_1(E_1^*)=0 $ gave that
		\begin{equation}
			\label{eq:E1quation}
			E_1^*=-\dfrac{a_{12} E_2^*+a_1}{a_{11}} =-\dfrac{b_{12}
				E_2^*+b_1}{b_{11}}
		\end{equation}
		when
		\begin{equation}
			\label{eq:C1_Delta_Eqn}
			\begin{aligned}
				\Delta_1 = 4(a_{12} E_2^*+a_1)^2-8 a_2 a_{11} E_2^* = 0,
				\quad
				\Delta_2 = 4(b_{12} E_2^*+b_1)^2-4b_{11} (b_{22}E_2^*+2 b_2) E_2^* = 0.
			\end{aligned}
		\end{equation}
		Due to $f_1(E_1^*)=f_2(E_1^*)=0$, the expressions of $E_1^*$ and $E_2^*$ were followed
		\begin{equation}
			\label{eq:E2epoint}
			E_1^*= \dfrac{a_{12} b_1-a_1 b_{12}}{a_{11} b_{12} - a_{12}b_{11}}, \quad
			E_2^*= \dfrac{a_{11} b_1-a_1 b_{11}}{a_{11} b_{12} -
			a_{12}b_{11}},
		\end{equation}
		which were positive if and only if
		\begin{equation}
			\begin{aligned}
			(a_{12} b_1-a_1 b_{12})(a_{11} b_{12} - a_{12}b_{11})
				>0, \quad
				(a_{11} b_{12} - a_{12}b_{11})(a_{11} b_1 - a_1 b_{11})>0.
			\end{aligned}
		\end{equation}
		Thus, condition~\eqref{eq:C1_Delta_Eqn} returned into the following forms.
		\begin{equation}
			\label{eq:C1_Delta_Soln}
			\begin{aligned}
				& a_{11} \left( a_1 b_{12} - a_{12} b_1 \right) ^2
				= 2 a_2 \left( a_{11} b_{12} - a_{12} b_{11} \right) \left(a_1 b_{11}-a_{11} b_1\right),
				\\
				& b_{11} \left(a_1 b_{12}-a_{12} b_1\right)^2
				= b_{22} \left( a_1 b_{11}-a_{11} b_1 \right) ^2+ 2 b_2 \left(a_1 b_{12}-a_{12} b_1\right) \left(a_1 b_{11}-a_{11} b_1\right).
			\end{aligned}
		\end{equation}


		\noindent \textbf{Case 2} ($ a_{11} = 0 $ and $ b_{11} \neq 0 $)

		Equalities~\eqref{eq:EEPequation} became
		\begin{equation}
			\label{eq:EEPNewequation2}
			\begin{aligned}
				2(a_{12} E_2^*+a_1) E_1^*+2 a_2 E_2^*=0,\quad
				b_{11}(E_1^*)^2+2(b_{12} E_2^*+b_1) E_1^*+(b_{22}E_2^*+2 b_2) E_2^*=0,
			\end{aligned}
		\end{equation}
		when $ \Delta_2 = {{(2\,b_1 +2\,E_2^* \,b_{12})}}^2 -4\,b_{11} \,{(b_{22} \,{E_2^* }^2 +2\,b_2 \,E_2^*)} = 0 $,
		it further implied that
		\begin{equation}
			\label{eq:EEPNewequation2E1}
			E_1^*=-\dfrac{b_{12} E_2^*+b_1}{b_{11}}.
		\end{equation}
		Combining with the first equation of~\eqref{eq:EEPNewequation2}, which gave that
		\begin{equation}
			a_{12} b_{12} (E_2^*)^2+(a_{12} b_1+a_1 b_{12}-a_2 b_{11})E_2^*+a_1 b_1=0.
		\end{equation}
		If $a_{12} b_{12} \neq 0$ and $ ( a_{12} b_1+a_1 b_{12} - a_2 b_{11} )^2-4 a_{12} b_{12} a_1 b_1  = 0$ held,
		then
		\begin{equation}
			E_1^* =  \dfrac{a_1 b_{12}-a_{12} b_1-a_2 b_{11}}{2 a_{12} b_{11}}, \quad
			E_2^* =  \dfrac{a_2 b_{11}-a_{12} b_1-a_1 b_{12}}{2 a_{12} b_{12}}.
		\end{equation}
		If $a_{12} b_{12} = 0$ held,
		then
		\begin{equation}
			E_1^* = \dfrac{(a_{12} b_{1}-a_{2} b_{11})b_{1}}
			{(a_{12} b_{1}+a_{1} b_{12}-a_{2} b_{11})b_{11}},
			\quad
			E_2^* = \dfrac{a_1 b_1}{a_2 b_{11}-a_{12} b_1-a_1
			b_{12}}
		\end{equation}
		with
		\begin{equation}
			\label{eq:C3_Delta_Soln}
			\begin{aligned}
				b_{11} {(b_{22} a_1^2 b_1 +2a_2 b_2 b_{11} a_1 +2a_2 a_{12} b_1^2 )}
				= 2b_2 b_{12} a_1^2 b_{11} +2b_2 a_1 a_{12} b_1 b_{11} +a_2^2
				b_1 b_{11}^2 +a_{12}^2 b_1^3 \text{.}
			\end{aligned}
		\end{equation}


		\noindent \textbf{Case 3} ($a_{11}\neq0$ and $b_{11}=0$)

		Equalities~\eqref{eq:EEPequation} turned out to be
		\begin{equation}
			\label{eq:EEPNewequation3}
			\begin{aligned}
				a_{11}(E_1^*)^2+2(a_{12} E_2^*+a_1) E_1^*+2 a_2 E_2^*=0, \quad
				2(b_{12} E_2^*+b_1) E_1^*+(b_{22}E_2^*+2 b_2) E_2^*=0,
			\end{aligned}
		\end{equation}
		when $ \Delta_1 = (2 a_1 + 2 E_2^* a_{12})^2 - 8 E_2^* a_2 a_{11} = 0 $.
		The first equation of~\eqref{eq:EEPNewequation3} gave that
		\begin{equation}
			\label{eq:EEPNewequation3E1}
			E_1^*=-\dfrac{a_{12}E_2^*+a_1}{a_{11}} \text{.}
		\end{equation}
		Combining with the second equation of~\eqref{eq:EEPNewequation3}, which yielded that
		\begin{equation}
		(a_{11} b_{22}-2a_{12} b_{12})
		(E_2^*)
			^2+2(a_{11} b_2-a_1 b_{12}-a_{12} b_1)E_2^*-2a_1 b_1=0.
		\end{equation}
		If $ a_{11} b_{22}-2a_{12} b_{12} \neq 0$ and
		$ ( a_{11} b_2-a_1 b_{12}-a_{12} b_1 )^2 +2 a_1 b_1 (a_{11} b_{22}-2a_{12} b_{12})=0$ held,
		then
		\begin{equation}
			E_1^* = \dfrac{a_{11} a_{12} b_2+a_1 a_{12} b_{12}-a_{12}^2 b_1 - a_1 a_{11} b_{22}}
			{ a_{11} (a_{11} b_{22}-2a_{12} b_{12}) }, \quad
			E_2^* =  \dfrac{a_{12} b_1+a_1 b_{12}-a_{11} b_2}{a_{11} b_{22}-2a_{12} b_{12}}.
		\end{equation}
		If $ a_{11} b_{22} - 2a_{12} b_{12} = 0$ held,
		then
		\begin{equation}
			E_1^* = \dfrac{a_{1}(a_{1} b_{12}-a_{11} b_{2})}{a_{11}(a_{11} b_{2}-a_{1} b_{12}
				-a_{12} b_{1})}, \quad
			E_2^* =  \dfrac{a_{1} b_{1}}{a_{11} b_{2}-a_{1} b_{12}-a_{12} b_{1}}.
		\end{equation}


		\noindent \textbf{Case 4} ($ a_{11} = b_{11} =0$)

		Equalities~\eqref{eq:EEPequation} could be simplified as follows:
		\begin{equation}
			\label{eq:EEPNewequation4}
			\begin{aligned}
			(a_{12} E_2^*+a_1)
				E_1^* + a_2 E_2^*=0, \quad
				2(b_{12} E_2^*+b_1) E_1^*+(b_{22}E_2^*+2 b_2) E_2^*=0.
			\end{aligned}
		\end{equation}
		The first equation of~\eqref{eq:EEPNewequation4} gave that
		\begin{equation}
			\label{eq:EEPNewequation4E1}
			E_1^*=-\dfrac{a_{2} E_2^*}{ a_{12} E_2^*+a_{1}},
		\end{equation}
		which combined with the second equation of~\eqref{eq:EEPNewequation4}, it thus derived that
		\begin{equation}
			\label{eq:EEPNewequation4E2}
			(a_{12} b_{22}) (E_{2}^*)^2+(2 a_{12} b_{2}-2 a_{2} b_{12}+a_{1} b_{22}) E_2^*
			+2 (a_{1} b_{2}- a_{2} b_{1})=0.
		\end{equation}
		If $ a_{12} b_{22} \neq 0$ and $(2 a_{12} b_{2}-2 a_{2} b_{12}+a_{1} b_{22})^{2}
		=8 a_{12} b_{22}(a_{1} b_{2}- a_{2} b_{1})$ held,
		then
		\begin{equation}
			E_1^*= \dfrac{a_{2}(2 a_{12} b_{2}-2 a_{2} b_{12}+a_{1} b_{22})}
			{a_{12}(2 a_{2} b_{12}-2 a_{12} b_{2}+a_{1}
				b_{22})}, \quad
			E_2^*=\dfrac{2 a_{2} b_{12}-2 a_{12} b_{2}-a_{1} b_{22}}{2 a_{12} b_{22}}.
		\end{equation}
		If
		\begin{equation}
			a_{12} b_{22} = 0,
		\end{equation}
		then
		\begin{equation}
			E_1^*= \dfrac{2 a_{2}(a_{1} b_{2}-a_{2} b_{1})}{a_{1}(a_{1}b_{22} -2 a_{2} b_{12})+2 a_{12}a_{2}
				b_{1}},\quad
			E_2^*= - \dfrac{2 (a_{1} b_{2} - a_{2} b_{1})}{2 a_{12} b_{2}-2 a_{2} b_{12}+a_{1} b_{22}}.
		\end{equation}
	\end{proof}

	\subsection{Stability of endemic equilibrium point} \label{subsec:eep_stability}

	\begin{theorem}[Globally asymptotic stability of endemic equilibrium point]
		\label{thm:eep_stability}
		Let condition~\eqref{eq:EE_constraint_simplified} hold.
		Then endemic equilibrium point was globally asymptotically stable.
	\end{theorem}

	\begin{proof}
		We calculated the Jacobian matrix $ J $ in equation~\eqref{eq:J^0} at the endemic equilibrium point $ Y^* $,
		and divided it into two parts as
		the Jacobian matrix $ J_a $ was for G1,
		and $ J_e $ was for G2, which were respectively presented as follows:
		\begin{equation}
			\label{eq:J_a}
			J_a =
			\begin{pmatrix}
				-\alpha_1 -g-\mu_1 - \dfrac{S_1^* \,\eta_1 }{(N^*)^2 }
				& \dfrac{S_1^* \,\beta_{11} }{N^*} - \dfrac{S_1^* \,\eta_1 }{(N^*)^2 }
				& -\eta_1 \,{\left( \dfrac{S_1^* }{(N^*)^2 } - \dfrac{1}{N^*}\right)}
				& - \dfrac{\eta_1 }{(N^*)^2 }
				& - \dfrac{\eta_1 }{(N^*)^2 }
				\\[+1ex]
				\alpha_1
				& -d_1 -g-\gamma_1 -\mu_1
				& 0
				& 0
				& 0
				\\[+1ex]
				- \dfrac{S_1^* \,\eta_1 }{(N^*)^2 }
				& \dfrac{S_1^* \,\eta_1 }{(N^*)^2 } - \dfrac{S_1^* \,\beta_{11} }{N^*}
				& \eta_1 \,{\left( \dfrac{S_1^* }{(N^*)^2 }- \dfrac{1}{N^*}\right)} -g -\nu_1 -\mu_1
				& \dfrac{\eta_1 }{(N^*)^2 }
				& \dfrac{\eta_1 }{(N^*)^2 }
				\\
				0
				& \gamma_1
				& 0
				& -g-\mu_1
				& 0
				\\
				0
				& 0
				& \nu_1
				& 0
				& -g-\mu_1
			\end{pmatrix}
			\text{,}
		\end{equation}

		\begin{equation}
			\label{eq:J_e}
			J_e =
			\begin{pmatrix}
				-\alpha_2 -\mu_2 - \dfrac{S_2^* \,\eta_2 }{(N^*)^2 }
				& \dfrac{S_2^* \,\beta_{22} }{N^*}- \dfrac{S_2^* \,\eta_2 }{(N^*)^2 }
				& -\eta_2{\left( \dfrac{S_2^* }{(N^*)^2 } - \dfrac{1}{N^*}\right)}
				& - \dfrac{\eta_2 }{(N^*)^2 }
				& - \dfrac{\eta_2 }{(N^*)^2 }
				\\[+1ex]
				\alpha_2
				& -d_2 -\gamma_2 -\mu_2
				& 0
				& 0
				& 0
				\\[+1ex]
				\dfrac{S_2^* \,\eta_2 }{(N^*)^2 }
				& \dfrac{S_2^* \,\eta_2 }{(N^*)^2 } - \dfrac{S_2^* \,\beta_{22} }{N^*}
				& \eta_2{\left( \dfrac{S_2^* }{(N^*)^2 }- \dfrac{1}{N^*}\right)} -\nu_2 -\mu_2
				& \dfrac{\eta_2 }{(N^*)^2 }
				& \dfrac{\eta_2 }{(N^*)^2 }
				\\
				0
				& \gamma_2
				& 0
				& -\mu_2
				& 0
				\\
				0
				& 0
				& \nu_2
				& 0
				& -\mu_2
			\end{pmatrix}
			\text{.}
		\end{equation}

		Since the signs at $(i,\ j)$-element for both $ J_a $ and $ J_e $ were the same for $i,\ j = 1,\ 2,\ 3,\ 4,\ 5$, which
		was denoted by
		\begin{equation}
			\label{eq:structure_martix}
			M=
			\begin{pmatrix}
				-m_{11} & m_{12}  & m_{13}  & -m_{14} & -m_{14} \\
				m_{21}  & -m_{22} & 0       & 0       & 0       \\
				-m_{31} & -m_{12} & -m_{33} & m_{14}  & m_{14}  \\
				0       & m_{42}  & 0       & -m_{44} & 0       \\
				0       & 0       & m_{53}  & 0       & -m_{44}
			\end{pmatrix}
			\text{.}
		\end{equation}
		Taking $ M = J_e $, the corresponding characteristic equation of $ M $ was computed as follows:
		\begin{equation}
			\label{eq:EE_charploy_M1}
			\lambda^5+L_1\lambda^4+L_2\lambda^3+L_3\lambda^2+L_4\lambda+L_5=0
			\text{,}
		\end{equation}
		with its coefficients
		\begin{subequations}
			\begin{align}
				\begin{split}
					L_1
					& = m_{11} +m_{22} +m_{33} +2m_{44} >0
					\text{,}
				\end{split}\\
				\begin{split}
					L_2
					& = m_{11} m_{22} -m_{12} m_{21} +m_{11} m_{33} +m_{13} m_{31}+2m_{11} m_{44}+m_{22} m_{33}       \\
					& \quad -m_{14} m_{53}+2m_{22} m_{44}+2m_{33} m_{44} +m_{44} ^2   \\
					& = ( m_{11} m_{22} -m_{12} m_{21} )   +m_{11} m_{33} +(m_{13} m_{31}-m_{14} m_{53}) \\
					& \quad +2m_{11} m_{44}+m_{22} m_{33} +2m_{22} m_{44} +2m_{33} m_{44} +m_{44} ^2
					\text{,}
				\end{split}\\
				\begin{split}
					L_3
					& = m_{11} m_{44} ^2 -m_{11} m_{14} m_{53} +m_{22} m_{44} ^2
					+m_{33} m_{44} ^2 +m_{12} m_{13} m_{21}+m_{11} m_{22} m_{33}    \\
					& \quad -m_{12} m_{21} m_{33}   +m_{13} m_{22} m_{31} +m_{11} m_{21} m_{42}
					+2m_{11} m_{22} m_{44} -2m_{12} m_{21} m_{44} -m_{14} m_{22} m_{53}     \\
					& \quad +2m_{11} m_{33} m_{44} +2m_{13} m_{31} m_{44} -m_{11} m_{31} m_{53}
					+2m_{22} m_{33} m_{44} -m_{11} m_{44} m_{53} \\
					& = m_{11} m_{44} ^2 + m_{11}( m_{33} m_{44} -m_{11} m_{53})
					+m_{22} m_{44} ^2 +m_{33} m_{44} ^2+m_{12} m_{13} m_{21}    \\
					& \quad +m_{33}(m_{11} m_{22}  -m_{12} m_{21})
					+ m_{22} (m_{13}m_{31}-m_{14} m_{53})+m_{11} m_{21}m_{42}
					+2m_{44}(m_{11} m_{22} - m_{12} m_{21})  \\
					& \quad + m_{11} m_{33} m_{44}+m_{31}(m_{13}  m_{44} -m_{14} m_{53})  +2m_{22} m_{33}m_{44}
					+ m_{44} (m_{13} m_{31} -m_{14} m_{53})
					\text{,}
				\end{split}\\
				\begin{split}
					L_4
					& = m_{11} m_{22} m_{44} ^2 -m_{12} m_{21} m_{44} ^2 -m_{11}m_{14} m_{22} m_{53}
					+m_{11} m_{33} m_{44} ^2 +m_{13} m_{31} m_{44} ^2 +m_{22} m_{33} m_{44} ^2                 \\
					& \quad -m_{11} m_{14} m_{44} m_{53}-m_{11} m_{13} m_{21} m_{42}
					+2m_{12} m_{13} m_{21} m_{44} + m_{11} m_{21} m_{33} m_{42}     \\
					& \quad +2m_{11} m_{22} m_{33} m_{44}-2m_{12} m_{21} m_{33} m_{44}
					+2m_{13} m_{22} m_{31} m_{44} -m_{11} m_{22} m_{31} m_{53}   \\
					& \quad  +m_{11} m_{21} m_{42} m_{44} -m_{11} m_{22} m_{44} m_{53} -m_{11} m_{31} m_{44} m_{53}    \\
					& = m_{44} ^2 (m_{11} m_{22} -m_{12} m_{21}) + m_{12} m_{13} m_{21} m_{44}
					-m_{11} m_{14} m_{22} m_{53} +m_{11}m_{44}( m_{33} m_{44}-m_{11} m_{53})        \\
					& \quad + m_{31} m_{44} (m_{13} m_{44}-m_{14} m_{53} ) +m_{22} m_{33} m_{44} ^2
					+m_{12} m_{13} m_{21} m_{44}  +m_{11} m_{21} (m_{33} m_{42}- m_{13} m_{42})       \\
					& \quad +2m_{33} m_{44}(m_{11} m_{22}  - m_{12} m_{21} )
					+m_{22} m_{31} (m_{13} m_{44} -m_{14}m_{53}) \\
					& \quad +m_{11} m_{21} m_{42} m_{44} + m_{22} m_{44} (m_{13} m_{31} - m_{14} m_{53})
					\text{,}
				\end{split}\\
				\begin{split}
					L_5
					& = m_{12} m_{13} m_{21} m_{44} ^2 +m_{11} m_{22} m_{33} m_{44} ^2
					-m_{12} m_{21} m_{33} m_{44} ^2 +m_{13} m_{22} m_{31} m_{44} ^2 \\
					& \quad -m_{11} m_{14} m_{22} m_{44} m_{53} -m_{13} m_{14} m_{21} m_{42} m_{44}
					+m_{14} m_{21} m_{33} m_{42} m_{44}-m_{14} m_{22} m_{31} m_{44} m_{53}               \\
					& = m_{44}(m_{12}m_{13}m_{21}m_{44}-m_{11} m_{14} m_{22}m_{53})                         \\
					& = m_{33}m_{44}^2(m_{11}m_{22}-m_{12}m_{21})
					+m_{22}m_{31}m_{44}(m_{13}m_{44}-m_{14}m_{53})
					+m_{14}m_{21}m_{42}m_{44}(m_{33}-m_{13})
					\text{.}
				\end{split}
			\end{align}
		\end{subequations}
		If the parameters satisfied the following inequalities:
		\begin{equation}
			\label{eq:EE_constraint}
			\begin{aligned}
				& m_{12}m_{13}m_{21}m_{44}-m_{11}m_{14}m_{22}m_{53} >0, \quad  m_{33}-m_{13} >0, \\[+0.5ex]
				& m_{11}m_{22}-m_{12}m_{21}>0, \quad m_{13}m_{44}-m_{14}m_{53}>0, \quad m_{33}m_{44}-m_{11}m_{53}>0,
			\end{aligned}
		\end{equation}
		then $ L_1>0,\ L_2>0,\ L_3>0,\ L_4>0,\ L_5>0$.
		Due to $m_{33}-m_{13}=\nu_2 +\mu_2>0$ in~\eqref{eq:structure_martix},
		then condition~\eqref{eq:EE_constraint} was simplified as
		\begin{equation}
			\label{eq:EE_constraint_simplified}
			\begin{aligned}
				& m_{12}m_{13}m_{21}m_{44}-m_{11}m_{14}m_{22}m_{53} >0, \quad  m_{11}m_{22}-m_{12}m_{21}>0, \\[+0.5ex]
				& m_{13}m_{44}-m_{14}m_{53}>0, \quad  m_{33}m_{44}-m_{11}m_{53}>0.
			\end{aligned}
		\end{equation}

		According to Routh-Hurwitz Criteria~\citep{DevaneyCRCDP1989,GantmacherCP1964},
		the additional condition that guaranteed the characteristic equation~\eqref{eq:EE_charploy_M1}
		admitting negative roots or negative real parts was
		\begin{equation}
			\label{eq:EE_L_condition_sufficent}
			\begin{aligned}
				L_1 L_2 L_3>L_3^2+L_1^2 L_4, \quad (L_1 L_4-L_5)(L_1 L_2 L_3-L_3^2-L_1^2 L_4)>L_5(L_1 L_2-L_3)^2 + L_1 L_5^2.
			\end{aligned}
		\end{equation}
		Therefore, when conditions~\eqref{eq:EE_constraint_simplified} and~\eqref{eq:EE_L_condition_sufficent} held,
		the endemic equilibrium point was globally asymptotically stable.
	\end{proof}

	\subsection{Basic reproduction number} \label{subsec:R0}

	The basic production number $\mathcal{R}_0$ described the number of secondary infections produced
	by a primary infection in a completely susceptible population.
	The expression of the basic reproduction number
	$\mathcal{R}_0$ was computed by using the next generation matrix method given in~\citep{DriesscheMB2002}.
	The matrix of the new infective individuals in compartments $ I $ and $ E $ of model~\eqref{eq:model} was firstly written as:
	\begin{equation}
		\label{eq:transfer_matrix_F}
		\begin{aligned}
			\mathcal{F} & =
			\Big((\beta_{11} I_1+\beta_{12} I_2)\dfrac{S_1}{N},\ (\beta_{21} I_1+\beta_{22} I_2) \dfrac{S_2}{N},\
			0,\ 0 ,\ \cdots,\ 0\Big)^\mathrm{T}.
		\end{aligned}
	\end{equation}
	Let the matrix except for the new infective individuals of model~\eqref{eq:model} be $\mathcal{V}$.
	The components were respectively
	\begin{equation}
		\label{eq:mathcal_V}
		\begin{aligned}
			\mathcal{V}
			=  \mathcal{V}^{-} - \mathcal{V}^{+}
			=
			(Q_1,\ Q_2,\ Q_3,\ Q_4,\ Q_5)^\mathrm{T}
			-
			(P_1,\ P_2,\ P_3,\ P_4,\ P_5)^\mathrm{T}
			\text{,}
		\end{aligned}
	\end{equation}
	here, $\mathcal{V}^-$ stood for the transfer matrix of the individuals from compartment $ I $,
	and $\mathcal{V}^+$ stood for the transfer matrix of the individuals into compartment $ I $ with
	\begin{subequations}
		\begin{align}
			\begin{split}
				& P_1 = (   ( \alpha_1+\mu_1+g )E_1    ,\ ( \alpha_2+\mu_2 )E_2),        \quad
				P_2 = (  (\gamma_1+d_1+\mu_1+g) I_1,\ (\gamma_2+d_2+\mu_2) I_2), \\
				& P_3 = (  (\nu_1+\mu_1+g) S_1              ,\ (\nu_2+\mu_2) S_2),                 \quad
				P_4 = (  (\mu_1+g) R_1              ,\ \mu_2 R_2), \quad
				P_5 = (  (\mu_1+g) V_1              ,\ \mu_2 V_2),
			\end{split}\\
			\begin{split}
				& Q_1 = (  0            ,\ g E_1),             \quad
				Q_2 = (   \alpha_1 E_1 ,\ g I_1+\alpha_2 E_2),        \\
				& Q_3 = (  \Lambda      ,\ g S_1),           \quad
				Q_4 = (  \gamma_1 I_1 ,\ g R_1+\gamma_2 I_2),   \quad
				Q_5 = (   \nu_1 S_1            ,\ g V_1+\nu_2 S_2).
			\end{split}
		\end{align}
	\end{subequations}

	Next, the first four components of $\mathcal{F}$ and $\mathcal{V}$ were
	picked to compute $F$ and $V$ by Lemma 1 in~\cite{DriesscheMB2002}, for $i,\ j = 1,\ 2,\ 3,\ 4$, which
	gave that
	\begin{equation}
		\label{eq:F}
		F
		=
		\begin{pmatrix}
			0 & 0 & B_{11} & B_{12} \\
			0 & 0 & B_{21} & B_{22} \\
			0 & 0 & 0      & 0      \\
			0 & 0 & 0      & 0
		\end{pmatrix}
		\text{, }
		V
		=
		\begin{pmatrix}
			A_{1}  & 0      & 0     & 0     \\
			-g     & A_{2}  & 0     & 0     \\
			-C_{1} & 0      & D_{1} & 0     \\
			0      & -C_{2} & -g    & D_{2}
		\end{pmatrix}
		\text{, and }
		FV^{-1}
		\coloneqq
		\begin{pmatrix}
			k_{11} & k_{12} & k_{13} & k_{14} \\
			k_{21} & k_{22} & k_{23} & k_{24} \\
			0      & 0      & 0      & 0      \\
			0      & 0      & 0      & 0
		\end{pmatrix}
		\text{,}
	\end{equation}
	with
	\begin{equation}
		\label{eq:k_ij}
		\begin{aligned}
			& k_{11} = B_{11}\dfrac{A_2 C_1 D_2}{A_1} + B_{12} g \left(C_2 + \dfrac{A_2 C_1 }{D_1} \right) \text{, } \quad
			k_{21} = B_{21}\dfrac{A_2 C_1 D_2}{A_1} + B_{22} g \left(C_2 + \dfrac{A_2 C_1 }{D_1} \right) \text{, } \\
			& k_{12} = B_{12}\dfrac{C_2}{A_2 D_2 }\text{, } \quad
			k_{22} = B_{22}\dfrac{C_2}{A_2 D_2 }\text{, } \quad
			k_{13} = B_{11}\dfrac{D_2}{D_1} + B_{12}\dfrac{g}{D_1} \text{, } \quad
			k_{23} = B_{21}\dfrac{d_2+\mu_2}{D_1} + B_{22}\dfrac{g+\gamma_2}{D_1} \text{, } \\
			& k_{14} = \dfrac{B_{12}}{D_2 }\text{, } \quad
			k_{24} = \dfrac{B_{22}}{D_2 }\text{,} \quad
			B_{11}=s_1(0)\beta_{11}, \quad
			B_{12}=s_1(0)\beta_{12}, \quad
			B_{21}=s_2(0)\beta_{21}, \quad
			B_{22}=s_2(0)\beta_{22}.
		\end{aligned}
	\end{equation}
	Here $k_{ij}>0$ were assumed to be positive with $i = 1,\ 2$, $j = 1,\ 2,\ 3,\ 4$.
	The characteristic equation of matrix $ FV^{-1} $ was written as
	$\lambda^2 \left[ \left( \lambda-k_{11} \right) \left( \lambda-k_{22} \right) -k_{12}k_{21} \right] = 0$,
	all eigenvalues were computed as $\lambda_1 = 0$, $ \lambda_2 = 0$ and
	\begin{equation}
		\begin{aligned}
			& \lambda_3 = \dfrac{1}{2}\left(k_{11}+k_{22}-\sqrt{k_{11}^{2}-2 k_{11} k_{22}+k_{22}^{2}+4 k_{12} k_{21}}\right), \\
			& \lambda_4 = \dfrac{1}{2}\left(k_{11}+k_{22}+\sqrt{k_{11}^{2}-2 k_{11} k_{22}+k_{22}^{2}+4 k_{12} k_{21}}\right),
		\end{aligned}
	\end{equation}
	with
	$k_{11}^{2}-2 k_{11} k_{22}+k_{22}^{2}+4 k_{12} k_{21} =  (k_{11}-k_{22} )^2+4 k_{12} k_{21}> 0$.
	So, the basic reproduction number $ \mathcal{R}_0 $ (also referred as the spectral radius of matrix $ F V^{-1} $)
	was given by the following expression:
	\begin{equation}
		\label{eq:R0}
		\begin{aligned}
			\mathcal{R}_0 & = \rho(FV^{-1})
			= \max \{ \lambda : \| \lambda \mathbb{I}_4 - FV^{-1}  \| =0  \}
			= \dfrac{1}{2}\left( k_{11}+k_{22}+\sqrt{ k_{11}^{2}-2 k_{11} k_{22}+k_{22}^{2}+4 k_{12} k_{21} } \right) \text{,}
		\end{aligned}
	\end{equation}
	where $ \mathbb{I}_4 $ was an identity matrix of type $4 \times 4$, $ k_{ij} $ depended on
	age-structure of the local population for $i,\ j = 1,\ 2,\ 3,\ 4$.

	According to Theorem 2 in~\citep{DriesscheMB2002}, the following corollary was derived.
	\begin{corollary}[Locally asymptotic stability of disease-free equilibrium point]
		\label{thm:dfe_local_stability}
		If $ \mathcal{R}_0 < 1 $, then disease-free equilibrium $ X^0 $ was locally asymptotically stable;
		otherwise, $ X^0 $ was unstable.
	\end{corollary}


	\section{Supplementary figures}

	\subsection{Age pyramids of the five epidemics}

	\begin{figure}[H]
		\centering
		\includegraphics[width=1\textwidth]{Age_pyramid}
		\caption{%
			\textbf{Age pyramids of the five epidemics.}
			(a) Fujian epidemic (Jan 02--Mar 01);
			(b) Putian epidemic (Sep 08--Oct 01);
			(c) Quanzhou epidemic (Mar 10--Apr 14);
			(d) Xiapu epidemic (Jul 01--Jul 15);
			(e) Fuzhou epidemic (Oct 22--Nov 18).
			Blue bar meant the percentage of the male,
			red bar meant the percentage of the female.
		}
		\label{fig:Age_pyramid}
	\end{figure}

	\subsection{Scenario comparisons}

	\begin{figure}[H]
		\centering
		\begin{subfigure}[b]{1\textwidth}
			\includegraphics[width=1\textwidth]{Scale_Comparison_1}
			\caption{%
				\textbf{The five epidemics under Wild strain.}
			}
			\label{fig:Scale_Comparison_1}
		\end{subfigure}
		\begin{subfigure}[b]{1\textwidth}
			\includegraphics[width=1\textwidth]{Scale_Comparison_2}
			\caption{%
				\textbf{The five epidemics under Delta B.1.617.2.}
			}
			\label{fig:Scale_Comparison_2}
		\end{subfigure}
	\end{figure}

	\begin{figure}[H]
		\ContinuedFloat
		\begin{subfigure}[b]{1\textwidth}
			\includegraphics[width=1\textwidth]{Scale_Comparison_3}
			\caption{%
				\textbf{The five epidemics under Omicron BA.2.}
			}
			\label{fig:Scale_Comparison_3}
		\end{subfigure}
		\begin{subfigure}[b]{1\textwidth}
			\includegraphics[width=1\textwidth]{Scale_Comparison_4}
			\caption{%
				\textbf{The five epidemics under Omicron BA.2.3.7.}
			}
			\label{fig:Scale_Comparison_4}
		\end{subfigure}
	\end{figure}

	\begin{figure}[H]
		\ContinuedFloat
		\begin{subfigure}[b]{1\textwidth}
			\includegraphics[width=1\textwidth]{Scale_Comparison_5}
			\caption{%
				\textbf{The five epidemics under Omicron BA.5.2.}
			}
			\label{fig:Scale_Comparison_5}
		\end{subfigure}
		\caption{%
			\textbf{Scale comparisons of G1 and G2.}
			Cross-simulations of infection scales with cross-variant
			against surveillance data from Fujian CDC were carried out.
			The cumulative numbers of infection cases of G1 and G2 increased
			when SARS-CoV-2 variants developed with the time, in which
			the requirements of the medical resources showed the
			enhancement tendencies.
		}
		\label{fig:Scale_Comparison}
	\end{figure}

	\subsection{Effective reproduction number with cross-variant}

	\begin{figure}[H]
		\centering
		\begin{subfigure}[b]{1\textwidth}
			\includegraphics[width=1\textwidth]{Rt_R1}
			\caption{%
				\textbf{Fujian epidemic under the five variants.}
			}
			\label{fig:Rt_R1}
		\end{subfigure}
	\end{figure}

	\begin{figure}[H]
		\ContinuedFloat
		\begin{subfigure}[b]{1\textwidth}
			\includegraphics[width=1\textwidth]{Rt_R2}
			\caption{%
				\textbf{Putian epidemic under the five variants.}
			}
			\label{fig:Rt_R2}
		\end{subfigure}
		\begin{subfigure}[b]{1\textwidth}
			\includegraphics[width=1\textwidth]{Rt_R3}
			\caption{%
				\textbf{Quanzhou epidemic under the five variants.}
			}
			\label{fig:Rt_R3}
		\end{subfigure}
		\begin{subfigure}[b]{1\textwidth}
			\includegraphics[width=1\textwidth]{Rt_R4}
			\caption{%
				\textbf{Xiapu epidemic under the five variants.}
			}
			\label{fig:Rt_R4}
		\end{subfigure}
	\end{figure}

	\begin{figure}[H]
		\ContinuedFloat
		\begin{subfigure}[b]{1\textwidth}
			\includegraphics[width=1\textwidth]{Rt_R5}
			\caption{%
				\textbf{Fuzhou epidemic under the five variants.}
			}
			\label{fig:Rt_R5}
		\end{subfigure}
		\caption{%
			\textbf{Tendencies of the effective reproduction number $ \mathcal{R}_t $ of the five epidemics of Fujian Province under the five variants.}
		}
		\label{fig:Rt_Details}
	\end{figure}

	\subsection{Scenario investigations}

	\begin{figure}[H]
		\centering
		\includegraphics[width=1\textwidth]{Scenarios}
		\caption{%
			\textbf{Scales and peaks under four scenarios as of October 31, 2023.}
			(a)--(b) The cumulative numbers of infection cases for G1 and G2 were derived.
			(c)--(d) The dates that peaks appeared and the required daily hospital beds
			were presented for G2.
		}
		\label{fig:Scenarios}
	\end{figure}


	\section{Supplementary tables}

	\begin{table}[H]
		\small
		\setlength{\tabcolsep}{8pt}
		\begin{center}
			\begin{threeparttable}
				\begin{minipage}{1\textwidth}
					\caption{%
						\textbf{Variables and descriptions of the SVEIR model.}
					}
					\label{tab:var-des}
					\begin{tabular*}{1\textwidth}{clc@{\extracolsep{\fill}}rlrlrlrlrl@{}}
						\toprule
						\multirow{2}{*}{\textbf{Variable}} & \multirow{2}{*}{\textbf{Description}} & \multirow{2}{*}{\textbf{Initials}}
						& \multicolumn{2}{c}{\textbf{Fujian Province, 2020}}
						& \multicolumn{2}{c}{\textbf{Putian City, 2021}}
						\\
						\cmidrule{4-5} \cmidrule{6-7}
						& &
						& \multicolumn{1}{c}{\textbf{Value}} & \multicolumn{1}{c}{\textbf{Source}}
						& \multicolumn{1}{c}{\textbf{Value}} & \multicolumn{1}{c}{\textbf{Source}}
						\\
						\midrule
						$S_1$ & No. of the susceptible in G1 & $S_1(0)$
						& \num{34901976} & Computed
						& \num{7676808}  & Computed
						\\
						$S_2$ & No. of the susceptible in G2 & $S_2(0)$
						& \num{6638104} & Computed
						& \num{1684014} & Computed
						\\
						$V_1$ & No. of the vaccinated in G1 & $V_1(0)$
						& \num{0} & -
						& \num{664320} & ~\citep{NHC_MAR_2021}
						\\
						$V_2$ & No. of the vaccinated in G2 & $V_2(0)$
						& \num{0} & -
						& \num{145728} & ~\citep{NHC_MAR_2021}
						\\
						$E_1$ & No. of the exposed in G1 & $E_1(0)$
						& \num{0} & Fitted
						& \num{11} & Fitted
						\\
						$E_2$ & No. of the exposed in G2 & $E_2(0)$
						& \num{0} & Fitted
						& \num{0} & Fitted
						\\
						$I_1$ & No. of the infected in G1 & $I_1(0)$
						& \num{4} & Fitted
						& \num{5} & Fitted
						\\
						$I_2$ & No. of the infected in G2 & $I_2(0)$
						& \num{2} & Fitted
						& \num{1} & Fitted
						\\
						$R_1$ & No. of the recovered in G1 & $R_1(0)$
						& \num{0} & Assumed
						& \num{0} & Assumed
						\\
						$R_2$ & No. of the recovered in G2 & $R_2(0)$
						& \num{0} & Assumed
						& \num{0} & Assumed
						\\
						$s_1$ & Percentage of the susceptible in G1 & $s_1(0)$
						& 84.02\% & Computed
						& 75.48\% & Computed
						\\
						$s_2$ & Percentage of the susceptible in G2 & $s_2(0)$
						& 15.98\% & Computed
						& 16.56\% & Computed
						\\
						$v_1$ & Percentage of the vaccinated in G1 & $v_1(0)$
						& 0 & Computed
						& 6.53\% & Computed
						\\
						$v_2$ & Percentage of the vaccinated in G2 & $v_2(0)$
						& 0 & Computed
						& 1.43\% & Computed
						\\
						\bottomrule
					\end{tabular*}
				\end{minipage}
			\end{threeparttable}
		\end{center}
	\end{table}

	\addtocounter{table}{-1}
	\begin{table*}[h]
		\small
		\setlength{\tabcolsep}{8pt}
		\begin{center}
			\begin{threeparttable}
				\begin{minipage}{1\textwidth}
					\caption{%
						\textbf{Variables and descriptions of the SVEIR model. (Cont.)}
					}
					% \label{tab:var-des}
					\begin{tabular*}{1\textwidth}{c@{\extracolsep{\fill}}rlrlrl@{}}
						\toprule
						\multirow{2}{*}{\textbf{Variable}}
						& \multicolumn{2}{c}{\textbf{Quanzhou City, 2022}}
						& \multicolumn{2}{c}{\textbf{Xiapu County, 2022}}
						& \multicolumn{2}{c}{\textbf{Fuzhou City, 2022}}
						\\
						\cmidrule{2-3} \cmidrule{4-5} \cmidrule{6-7}
						& \multicolumn{1}{c}{\textbf{Value}} & \multicolumn{1}{c}{\textbf{Source}}
						& \multicolumn{1}{c}{\textbf{Value}} & \multicolumn{1}{c}{\textbf{Source}}
						& \multicolumn{1}{c}{\textbf{Value}} & \multicolumn{1}{c}{\textbf{Source}}
						\\
						\midrule
						$S_1$
						& \num{7316981} & Computed
						& \num{370941} & Computed
						& \num{6498724} & Computed
						\\
						$S_2$
						& \num{1112718} & Computed
						& \num{60385} & Computed
						& \num{1308486} & Computed
						\\
						$V_1$
						& \num{364807} & ~\citep{QZENNews2022}
						& \num{40988} & ~\citep{XPGVPlan2022}
						& \num{402903} & ~\citep{HCFPNews2022}
						\\
						$V_2$
						& \num{55478} & ~\citep{QZENNews2022}
						& \num{6672} & ~\citep{XPGVPlan2022}
						& \num{81123} & ~\citep{HCFPNews2022}
						\\
						$E_1$
						& \num{0} & Fitted
						& \num{8} & Fitted
						& \num{12} & Fitted
						\\
						$E_2$
						& \num{0} & Fitted
						& \num{2} & Fitted
						& \num{6} & Fitted
						\\
						$I_1$
						& \num{12} & Fitted
						& \num{3} & Fitted
						& \num{0} & Fitted
						\\
						$I_2$
						& \num{4} & Fitted
						& \num{1} & Fitted
						& \num{0} & Fitted
						\\
						$R_1$
						& \num{0} & Assumed
						& \num{0} & Assumed
						& \num{0} & Assumed
						\\
						$R_2$
						& \num{0} & Assumed
						& \num{0} & Assumed
						& \num{0} & Assumed
						\\
						$s_1$
						& 82.68\% & Computed
						& 77.44\% & Computed
						& 78.38\% & Computed
						\\
						$s_2$
						& 12.57\% & Computed
						& 12.61\% & Computed
						& 15.78\% & Computed
						\\
						$v_1$
						& 4.12\% & Computed
						& 8.56\% & Computed
						& 4.86\% & Computed
						\\
						$v_2$
						& 0.63\% & Computed
						& 1.39\% & Computed
						& 0.98\% & Computed
						\\
						\bottomrule
					\end{tabular*}
				\end{minipage}
				\begin{tablenotes}
					\footnotesize
					\item[a]{%
						G1 meant age group who were under 60 years old; G2 meant age group who were 60 years old and over.
					}
					\item[b]{%
						$ S_1(0) = (1 - p) N(0) - E_1(0) - I_1(0) - R_1(0) - V_1(0)$, $ S_2(0) = p N(0) - E_2(0) - I_2(0) - R_2(0) - V_2(0)$.
					}
					\item[c]{%
						$ s_1(0) = S_1(0)/N(0) $, $ s_2(0) = S_2(0)/N(0) $.
					}
					\item[d]{%
						$ v_1(0) = V_1(0)/N(0) $, $ v_2(0) = V_2(0)/N(0) $.
					}
				\end{tablenotes}
			\end{threeparttable}
		\end{center}
	\end{table*}

	\begin{table}[H]
		\footnotesize
		\setlength{\tabcolsep}{4pt}
		\begin{center}
			\begin{threeparttable}
				\begin{minipage}{1\textwidth}
					\caption{%
						\textbf{Parameters and descriptions of the SVEIR model.}
					}
					\label{tab:para-des}
					\begin{tabular*}{1\textwidth}{cll@{\extracolsep{\fill}}rrlrrl@{}}
						\toprule
						\multirow{2}{*}{\textbf{Para.}} & \multirow{2}{*}{\textbf{Description}} & \multirow{2}{*}{\textbf{Unit\tnote{f}}}
						& \multicolumn{3}{c}{\textbf{Fujian Province, 2020}}
						& \multicolumn{3}{c}{\textbf{Putian City, 2021}}
						\\
						\cmidrule{4-6} \cmidrule{7-9}
						& &
						& \multicolumn{1}{c}{\textbf{Value}} & \multicolumn{1}{c}{\textbf{Range}} & \textbf{Source}
						& \multicolumn{1}{c}{\textbf{Value}} & \multicolumn{1}{c}{\textbf{Range}} & \textbf{Source}
						\\
						\midrule
						$\Delta T$ & Awareness delay & d
						& 0 & 0 & ~\cite{HuangDS2020,ZhangIJPH2020}
						& 9 & (6, 14) & ~\cite{HuangDS2020,GTNews2022}
						\\
						$\Lambda$ & Daily recruitment rate & d$^{-1}$
						& \num{712.33} & \num{260000}\tnote{c} & ~\cite{FPBSPCB2021}
						& \num{27.40} & \num{10000}\tnote{c} & ~\cite{PTBSSB2022}
						\\
						$N$ & Local population & -
						& \num{41540086} & \num{41540086} & ~\cite{FPBSSB2021}
						& \num{10170887} & \num{10170887} & ~\cite{PTBSSB2022}
						\\
						$g$ & aging rate G1\tnote{a} $\rightarrow$ G2\tnote{b} & d$^{-1}$
						& \num{4.57e-5}\tnote{e} & \num{4e-4} & ~\cite{OLGSCCSP2020}
						& \num{4.57e-5}\tnote{e}    & \num{4e-4}  & ~\cite{OLGSCCSP2020}
						\\
						$p$ & Proportion of aging population\tnote{b} & -
						& 15.98\% & 15.98\% & ~\cite{FPBSPCB2021}
						& 17.99\% & 17.99\% & ~\cite{PTBSSB2022}
						\\
						$\nu_{1}$ & Vaccination rate\tnote{a} & d$^{-1}$
						& 0 & 0 & -
						& \num{3.53e-3} & (0, 1) & ~\cite{PTGNews2021}
						\\
						$\nu_{2}$ & Vaccination rate\tnote{b} & d$^{-1}$
						& 0 & 0 & -
						& \num{7.74e-4} & (0, 1) & ~\cite{PTGNews2021}
						\\
						$\mu_{1}$ & Natural death rate\tnote{a} & d$^{-1}$
						& \num{2.87e-7} & \num{2.87e-7} & ~\cite{FPBSSB2021}
						& \num{2.37e-7} & \num{2.37e-7} & ~\cite{PTBSSB2022}
						\\
						$\mu_{2}$ & Natural death rate\tnote{b} & d$^{-1}$
						& \num{1.72e-5} & \num{1.72e-7} & ~\cite{FPBSSB2021}
						& \num{1.42e-5} & \num{1.42e-5} & ~\cite{PTBSSB2022}
						\\
						$\beta_{11}$ & Infection rate by $ I_1 $\tnote{a} & p$^{-1}$d$^{-1}$
						& \num{0.13710} & (0, 0.5)                          & ~\cite{ZhangIJPH2020,FanelliCSF2020}
						& \num{0.32201} & (0, 0.5)                          & ~\cite{WangECM2021,WangmedRxiv2022}
						\\
						$\beta_{12}$ & Infection rate by $ I_2 $\tnote{a} & p$^{-1}$d$^{-1}$
						& \num{0.10546} & (0, 0.5)                           & ~\cite{ZhangIJPH2020,FanelliCSF2020}
						& \num{0.17746} & (0, 0.5)                           & ~\cite{WangECM2021,WangmedRxiv2022}
						\\
						$\beta_{21}$ & Infection rate by $ I_1 $\tnote{b} & p$^{-1}$d$^{-1}$
						& \num{0.16469} & (0, 0.5)                          & ~\cite{ZhangIJPH2020,FanelliCSF2020}
						& \num{0.13739} & (0, 0.5)                          & ~\cite{WangECM2021,WangmedRxiv2022}
						\\
						$\beta_{22}$ & Infection rate by $ I_2 $\tnote{b} & p$^{-1}$d$^{-1}$
						& \num{0.13475} & (0, 0.5)                          & ~\cite{ZhangIJPH2020,FanelliCSF2020}
						& \num{0.09302} & (0, 0.5)                          & ~\cite{WangECM2021,WangmedRxiv2022}
						\\
						$1 / \alpha_{1}$ & Mean incubation period\tnote{a} & d
						& 5.00 & (3.53, 6.6) & ~\cite{WuCGP2022,GuanNEJMed2020,ZhuBMCMed2021}
						& 4.40 & (3.70, 5.06) & ~\cite{ParkPNAS2023,WuCGP2022,FJGPress2022,WangECM2021}
						\\
						$1 / \alpha_{2}$ & Mean incubation period\tnote{b} & d
						& 3.00 & (3.53, 6.6) & ~\cite{WuCGP2022,GuanNEJMed2020,ZhuBMCMed2021}
						& 4.10 & (3.70, 5.06) & ~\cite{ParkPNAS2023,WuCGP2022,FJGPress2022,WangECM2021}
						\\
						$1 / \gamma_{1}$ & Mean recovery period\tnote{a} & d
						& 21.00 & (13.6, 33.4) & ~\cite{WuPLoS2020,MizrahiNC2020}
						& 21.60 & (20.6, 34.0 & ~\cite{WangECM2021}
						\\
						$1 / \gamma_{2}$ & Mean recovery period\tnote{b} & d
						& 28.00 & (13.6, 33.4) & ~\cite{WuPLoS2020,MizrahiNC2020}
						& 24.00 & (20.6, 34.0 & ~\cite{WangECM2021}
						\\
						$d_{1}$ & Death rate by virus\tnote{a} & d$^{-1}$
						& \num{1.49e-6} & $ 0.9 \times \num{e-2} $ & ~\cite{TeamCCDCWkly2020,GuanNEJMed2020,FanelliCSF2020}
						& \num{2.66e-6} & $ 0.7 \times \num{e-2} $ & ~\cite{WardBMJ2022,WangJMV2022,TabatabaiJPCCH2023}
						\\
						$d_{2}$ & Death rate by virus\tnote{b} & d$^{-1}$
						& \num{6.98e-7} & $ 0.9 \times \num{e-2} $ & ~\cite{TeamCCDCWkly2020,GuanNEJMed2020,FanelliCSF2020}
						& \num{1.57e-6} & $ 0.7 \times \num{e-2} $ & ~\cite{WardBMJ2022,WangJMV2022,TabatabaiJPCCH2023,StrasserJNO2022}
						\\
						\bottomrule
					\end{tabular*}
				\end{minipage}
			\end{threeparttable}
		\end{center}
	\end{table}

	\addtocounter{table}{-1}
	\begin{table*}[h]
		\footnotesize
		\setlength{\tabcolsep}{4pt}
		\begin{center}
			\begin{threeparttable}
				\begin{minipage}{1\textwidth}
					\caption{%
						\textbf{Parameters and descriptions of the SVEIR model. (Cont.)}
					}
					% \label{tab:para-des}
					\begin{tabular*}{1\textwidth}{c@{\extracolsep{\fill}}rrlrrlrrl@{}}
						\toprule
						\multirow{2}{*}{\textbf{Para.}}
						& \multicolumn{3}{c}{\textbf{Quanzhou City, 2022}}
						& \multicolumn{3}{c}{\textbf{Xiapu County, 2022}}
						& \multicolumn{3}{c}{\textbf{Fuzhou City, 2022}}
						\\
						\cmidrule{2-4} \cmidrule{5-7} \cmidrule{8-10}
						& \multicolumn{1}{c}{\textbf{Value}} & \multicolumn{1}{c}{\textbf{Range}} & \textbf{Source}
						& \multicolumn{1}{c}{\textbf{Value}} & \multicolumn{1}{c}{\textbf{Range}} & \textbf{Source}
						& \multicolumn{1}{c}{\textbf{Value}} & \multicolumn{1}{c}{\textbf{Range}} & \textbf{Source}
						\\
						\midrule
						$\Delta T$
						& 8 & (5, 14) & ~\cite{HuangDS2020,QZGNoticeNo12022}
						& 4 & (4, 14) & ~\cite{HuangDS2020,NDGPress2022}
						& 9 & (4, 14) & ~\cite{HuangDS2020,FZGPressOct292022}
						\\
						$\Lambda$
						& \num{164.38} & \num{60000}\tnote{c} & ~\cite{QMBSSB2022}
						& \num{-1.48} & \num{-541}\tnote{c} & ~\cite{XMBSYB2022}
						& \num{76.71} & \num{28000}\tnote{c} & ~\cite{FZBSYB2022}
						\\
						$N$
						& \num{8850000} & \num{8850000} & ~\cite{QMBSSB2022}
						& \num{479000} & \num{479000} & ~\cite{XMBSYB2022}
						& \num{8291258} & \num{8291258} & ~\cite{FZBSYB2022}
						\\
						$g$
						& \num{4.57e-5} & \num{4e-4} & ~\cite{OLGSCCSP2020}
						& \num{4.57e-5} & \num{4e-4} & ~\cite{OLGSCCSP2020}
						& \num{4.57e-5}    & \num{4e-4}  & ~\cite{OLGSCCSP2020}
						\\
						$p$
						& 13.20\% & 13.20\% & ~\cite{QMBSSB2022}
						& 14.00\% & 14.00\% & ~\cite{XMBSYB2022}
						& 16.76\% & 16.76\% & ~\cite{FZBSYB2022}
						\\
						$\nu_{1}$
						& \num{1.52e-3} & (0, 1) & ~\cite{FJGNewsMarch102022,FJGNewsApril142022}
						& \num{1.51e-3} & (0, 1) & ~\cite{NDGNewsJuly012022,NDGNewsJuly152022}
						& \num{5.83e-4} & (0, 1) & ~\cite{FJGNewsOctober222022,FJGNewsNovember182022}
						\\
						$\nu_{2}$
						& \num{2.31e-4} & (0, 1) & ~\cite{FJGNewsMarch102022,FJGNewsApril142022}
						& \num{2.45e-4} & (0, 1) & ~\cite{{NDGNewsJuly012022,NDGNewsJuly152022}}
						& \num{1.17e-4} & (0, 1) & ~\cite{FJGNewsOctober222022,FJGNewsNovember182022}
						\\
						$\mu_{1}$
						& \num{3.06e-7} & \num{3.06e-7} & ~\cite{QMBSSB2022}
						& \num{3.53e-7} & \num{7.74e-3} & ~\cite{XMBSYB2022}
						& \num{2.32e-7} & \num{5.09e-3} & ~\cite{FZBSYB2022}
						\\
						$\mu_{2}$
						& \num{1.84e-5} & \num{1.84e-5} & ~\cite{QMBSSB2022}
						& \num{2.12e-5} & \num{2.12e-5} & ~\cite{XMBSYB2022}
						& \num{1.39e-5} & \num{1.39e-5} & ~\cite{FZBSYB2022}
						\\
						$\beta_{11}$
						& \num{0.35725} & (0, 0.5) & ~\cite{MiyaharaEID2023,WangmedRxiv2022}
						& \num{0.32410} & (0, 0.5) & ~\cite{MiyaharaEID2023,WangmedRxiv2022}
						& \num{0.45123} & (0, 0.5) & ~\cite{MiyaharaEID2023,WangmedRxiv2022}
						\\
						$\beta_{12}$
						& \num{0.14604} & (0, 0.5) & ~\cite{MiyaharaEID2023,WangmedRxiv2022}
						& \num{0.15443} & (0, 0.5) & ~\cite{MiyaharaEID2023,WangmedRxiv2022}
						& \num{0.26644} & (0, 0.5) & ~\cite{MiyaharaEID2023,WangmedRxiv2022}
						\\
						$\beta_{21}$
						& \num{0.20100} & (0, 0.5) & ~\cite{MiyaharaEID2023,WangmedRxiv2022}
						& \num{0.19481} & (0, 0.5) & ~\cite{MiyaharaEID2023,WangmedRxiv2022}
						& \num{0.30941} & (0, 0.5) & ~\cite{MiyaharaEID2023,WangmedRxiv2022}
						\\
						$\beta_{22}$
						& \num{0.15546} & (0, 0.5) & ~\cite{MiyaharaEID2023,WangmedRxiv2022}
						& \num{0.19734} & (0, 0.5) & ~\cite{MiyaharaEID2023,WangmedRxiv2022}
						& \num{0.32150} & (0, 0.5) & ~\cite{MiyaharaEID2023,WangmedRxiv2022}
						\\
						$1 / \alpha_{1}$
						& 2.80 & (2.50, 6.60) & ~\cite{WuCGP2022,OgataEID2023,WangJNO2023}
						& 3.10 & (2.50, 6.60) & ~\cite{WuCGP2022,OgataEID2023,WangJNO2023}
						& 2.75 & (2.50, 6.60) & ~\cite{WuCGP2022,OgataEID2023,WangJNO2023}
						\\
						$1 / \alpha_{2}$
						& 2.60 & (2.50, 6.60) & ~\cite{WuCGP2022,OgataEID2023,WangJNO2023}
						& 2.90 & (2.50, 6.60) & ~\cite{WuCGP2022,OgataEID2023,WangJNO2023}
						& 2.45 & (2.50, 6.60) & ~\cite{WuCGP2022,OgataEID2023,WangJNO2023}
						\\
						$1 / \gamma_{1}$
						& 18.00 & (10.0, 34.0) & ~\cite{WangECM2022}
						& 15.00 & (10.0, 34.0) & ~\cite{WangECM2022}
						& 14.00 & (10.0, 34.0) & ~\cite{WangECM2022}
						\\
						$1 / \gamma_{2}$
						& 21.00 & (10.0, 34.0) & ~\cite{WangECM2022}
						& 18.00 & (10.0, 34.0) & ~\cite{WangECM2022}
						& 18.00 & (10.0, 34.0) & ~\cite{WangECM2022}
						\\
						$d_{1}$
						& \num{1.44e-6} & $ 0.4 \times \num{e-2} $ & ~\cite{WangJMV2022,TabatabaiJPCCH2023}
						& \num{1.93e-6} & $ 0.3 \times \num{e-2} $ & ~\cite{GeCSF2022,TabatabaiJPCCH2023}
						& \num{1.49e-6} & $ 0.25 \times \num{e-2} $ & ~\cite{GeCSF2022,TabatabaiJPCCH2023}
						\\
						$d_{2}$
						& \num{7.54e-7} & $ 0.4 \times \num{e-2} $ & ~\cite{WangJMV2022,TabatabaiJPCCH2023,StrasserJNO2022}
						& \num{6.60e-7} & $ 0.3 \times \num{e-2} $ & ~\cite{GeCSF2022,TabatabaiJPCCH2023,StrasserJNO2022}
						& \num{6.98e-7} & $ 0.25 \times \num{e-2} $ & ~\cite{GeCSF2022,TabatabaiJPCCH2023,StrasserJNO2022}
						\\
						\bottomrule
					\end{tabular*}
					\begin{tablenotes}
						\footnotesize
						\item[a]{%
							G1 meant age group who were under 60 years old.
						}
						\item[b]{%
							G2 meant age group who were 60 years old and over.
						}
						\item[c]{%
							Total population of Fujian Province in 2020 was 41,540,886 individuals per year,
							which was divided by 365 days and gave the daily recruitment rate 712.33;
							by the same approaches,
							10,000 individuals for Putian,
							60,000 individuals for Quanzhou,
							$-540$ individuals for Xiapu ($-$ meant the loss of individuals from Xiapu County),
							and 28,000 individuals for Fuzhou were respectively recorded,
							which thus provided the corresponding values of daily recruitment rates
							27.40, 164.38, $-1.48$, 76.71.
						}
						\item[d]{%
							The age distribution of the total population was assumed to be uniform
							for a given region. Precisely, aging rate $4.57
							\times 10^{-5}$ was computed by $\frac{1}{60\times 365}$, which
							showed the rate/possibility that the individuals who entered G2
							in one day.
						}
						\item[e]{%
							\num{1.36e-5} was computed by the yearly data \num{4e-4}, which was divided by 365 days.
						}
						\item[f]{%
							Unit d meant day, d$^{-1}$ stood for per day, p$^{-1}$d$^{-1}$ was per person per day.
						}
					\end{tablenotes}
				\end{minipage}
			\end{threeparttable}
		\end{center}
	\end{table*}


	\begin{table}[H]
		\footnotesize
		\begin{center}
			\begin{threeparttable}
				\begin{minipage}{\textwidth}
					\caption{%
						\textbf{Infectious rates of the five epidemics with the five variants in Fujian Province.}
					}
					\label{tab:beta}
					\begin{tabular*}{\textwidth}{@{\extracolsep{\fill}}lclrrrrrl@{}}
						\toprule
						\textbf{Epidemic} & \textbf{Phase}
						& \textbf{Period} & \multicolumn{1}{c}{$\beta_{11}$} & \multicolumn{1}{c}{$\beta_{12}$} & \multicolumn{1}{c}{$\beta_{21}$}& \multicolumn{1}{c}{$\beta_{22}$}
						& \multicolumn{1}{c}{\textbf{Gradient\tnote{a}}} & \textbf{Source} \\
						\midrule
						Fujian Province, 2020
						& 1
						& Jan 02 -- Jan 19 & \num{0.39000} & \num{0.30000} & \num{0.44000} & \num{0.36000}
						& 1.000 & Fitted \\
						& 2
						& Jan 20 -- Jan 26 & \num{0.35100} & \num{0.27000} & \num{0.39600} & \num{0.32400}
						& 0.900 & Assumed \\
						& 3
						& Jan 27 -- Mar 01 & \num{0.00039} & \num{0.00030} & \num{0.00044} & \num{0.00036}
						& 0.001 & Assumed \\
						& -
						& Average\tnote{b} & \num{0.13710} & \num{0.10546} & \num{0.16469} & \num{0.13475}
						& \multicolumn{1}{c}{-} & Computed \\
						\midrule
						Putian City, 2021
						& 1
						& Aug 30 -- Sep 14 & \num{0.90000} & \num{0.49600} & \num{0.38400} & \num{0.40200}
						& 1.000 & Fitted \\
						& 2
						& Sep 15 -- Oct 01 & \num{0.00090} & \num{0.00050} & \num{0.00038} & \num{0.00040}
						& 0.001 & Assumed \\
						& -
						& Average & \num{0.32201} & \num{0.17746} & \num{0.13739} & \num{0.09302}
						& \multicolumn{1}{c}{-} & Computed \\
						\midrule
						Quanzhou City, 2022
						& 1
						& Mar 05 -- Mar 16 & \num{1.36500} & \num{0.55800} & \num{0.76800} & \num{0.59400}
						& 1.000 & Fitted \\
						& 2
						& Mar 17 -- Mar 21 & \num{0.88725} & \num{0.36270} & \num{0.49920} & \num{0.38610}
						& 0.650 & Fitted \\
						& 3
						& Mar 22 -- Apr 14 & \num{0.00614} & \num{0.00251} & \num{0.00346} & \num{0.00267}
						& 0.0045 & Fitted \\
						& -
						& Average & \num{0.35725} & \num{0.14604} & \num{0.20100} & \num{0.15546}
						& \multicolumn{1}{c}{-} & Computed \\
						\midrule
						Xiapu County, 2022
						& 1
						& Jun 27 -- Jul 04 & \num{1.59500} & \num{0.76000} & \num{0.77000} & \num{0.78000}
						& 1.000 & Fitted \\
						& 2
						& Jul 05 -- Jul 15 & \num{0.00638} & \num{0.00304} & \num{0.00308} & \num{0.00312}
						& 0.004 & Fitted \\
						& -
						& Average & \num{0.32410} & \num{0.15443} & \num{0.19481} & \num{0.19734}
						& \multicolumn{1}{c}{-} & Computed \\
						\midrule
						Fuzhou City, 2022
						& 1
						& Oct 16 -- Oct 28 & \num{1.68000} & \num{0.99200} & \num{1.15200} & \num{1.19700}
						& 1.000 & Fitted \\
						& 2
						& Oct 29 -- Oct 30 & \num{0.03360} & \num{0.01984} & \num{0.02304} & \num{0.02394}
						& 0.020 & Fitted \\
						& 3
						& Oct 31 -- Nov 18 & \num{0.00672} & \num{0.00397} & \num{0.00461} & \num{0.00479}
						& 0.004 & Fitted \\
						& -
						& Average & \num{0.45123} & \num{0.26644} & \num{0.30941} & \num{0.32150}
						& \multicolumn{1}{c}{-} & Computed \\
						\bottomrule
					\end{tabular*}
					\begin{tablenotes}
						\footnotesize
						\item[a]{%
							Gradient was calculated by values of the infectious rates in Phase 1 divided by those in Phase 2 and Phase 3, respectively.
						}
						\item[b]{%
							$\text{Average} = (\beta_{P_1}\times D_1+\beta_{P_2} \times D_2 + \beta_{P_3} \times D_3) / (D_1+D_2+D_3)$,
							where $\beta_{P_i}$ were the days that Phase $i$ lasted, $D_i$ were the infection rates during Phase $i$.
							Phase 1 included the awareness delay except for the Fujian epidemic (Fujian Province, 2020).
						}
					\end{tablenotes}
				\end{minipage}
			\end{threeparttable}
		\end{center}
	\end{table}


	\begin{table}[H]
		\begin{center}
			\begin{threeparttable}
				\begin{minipage}{1\textwidth}
					\caption{%
						\textbf{Pearson correlation coefficients (PCCs) of the optimal fittings.}
					}
					\label{tab:PCCs}
					\begin{tabular*}{1\textwidth}{@{\extracolsep{\fill}}lrrlrr@{}}
						\toprule
						\textbf{Epidemic} & \textbf{PCC of G1} & \textbf{PCC of G2} & \textbf{Epidemic} & \textbf{PCC of G1} & \textbf{PCC of G2} \\
						\midrule
						Fujian Province, 2020   & 0.9980             & 0.9779             & Xiapu County, 2022 & 0.9668             & 0.9269             \\
						Putian City, 2021       & 0.9981             & 0.9825             & Fuzhou City, 2022  & 0.9382             & 0.8796             \\
						Quanzhou City, 2022     & 0.9588             & 0.9493             &                    &                    &                    \\
						\bottomrule
					\end{tabular*}
				\end{minipage}
			\end{threeparttable}
		\end{center}
	\end{table}


	\nolinenumbers

	\bibliographystyle{plos2015}
	\biboptions{sort&compress}
	\bibliography{PLoS_v2}


\end{document}
\endinput
